# Supplementary material for: Genome-Wide Identification and Comprehensive Analysis of Ubiquitin-Specific Protease Gene Family in Soybean (Glycine max)
Source: Int J Mol Sci. 2025 Jul 11;26(14):6689. doi: 10.3390/ijms26146689 (PMC12294657; doi:10.3390/ijms26146689)
Supplement: Supplementary file 1 [file ijms-26-06689-s001.zip]

Archive with 2 entries (2 files):
- Supplementary figure.pdf
- Supplementary table..xlsx
