# Supplementary material for: Genome-Wide Identification and Comprehensive Analysis of Ubiquitin-Specific Protease Gene Family in Soybean (Glycine max)
Source: Int J Mol Sci. 2025 Jul 11;26(14):6689. doi: 10.3390/ijms26146689 (PMC12294657; doi:10.3390/ijms26146689)
Supplement: Supplementary file 1 [file ijms-26-06689-s001.zip › Supplementary table..xlsx]

## Sheet: Table S1
Table S1. The sequence analysis and identification of the GmUBP family proteins.
MV, molecular weight; PI, Isoelectric point; GRAVY, Grand average of hydropathy values; TMs,Transmembrane Domains.
Gene name	Gene ID	Protein length(aa)	Mv(kDa)	PI	GRAVY	TMs	Subcellular localization
GmUBP1	Glyma.01G018300	723	79.99	4.96	-0.408	0	Plasma membrane
GmUBP2	Glyma.01G023900	927	103.135	8.43	-0.544	1	Endomembrane system
GmUBP3	Glyma.02G040900	938	104.339	8.51	-0.54	1	Endomembrane system
GmUBP4	Glyma.02G203500	508	56.805	8.97	-0.45	0	Nucleus
GmUBP5	Glyma.02G213400	1036	113.655	6.47	-0.4	1	Extracellular space
GmUBP6	Glyma.02G271500	1118	131.159	5.47	-0.648	0	Nucleus
GmUBP7	Glyma.03G122400	943	106.726	5.73	-0.381	0	Plasma membrane
GmUBP8	Glyma.03G203700	928	105.906	5.52	-0.341	0	Chloroplast
GmUBP9	Glyma.04G058300	742	82.726	5.33	-0.338	1	Plasma membrane
GmUBP10	Glyma.04G074300	1096	122.711	5.67	-0.471	0	Nucleus
GmUBP11	Glyma.04G091700	1138	124.185	6.34	-0.489	1	Extracellular space
GmUBP12	Glyma.05G178100	369	42.058	5.78	-0.455	0	Nucleus
GmUBP13	Glyma.05G186500	556	62.167	5.41	-0.028	0	Nucleus
GmUBP14	Glyma.06G059000	734	82.065	5.36	-0.381	0	Plasma membrane
GmUBP15	Glyma.06G075500	1117	125.713	5.94	-0.473	0	Nucleus
GmUBP16	Glyma.06G093500	888	95.977	6.22	-0.365	1	Endomembrane system
GmUBP17	Glyma.06G255000	808	90.173	5.04	-0.421	0	Plasma membrane
GmUBP18	Glyma.07G012300	482	54.451	5.86	-0.488	0	Nucleus
GmUBP19	Glyma.08G135100	369	42.058	5.78	-0.453	0	Endomembrane system
GmUBP20	Glyma.08G145100	560	62.631	5.46	-0.022	1	Endomembrane system
GmUBP21	Glyma.08G175500	641	70.588	9.1	-0.486	0	Chloroplast
GmUBP22	Glyma.08G195900	536	60.555	5.98	-0.423	0	Chloroplast
GmUBP23	Glyma.09G204600	739	81.565	5.1	-0.497	0	Nucleus
GmUBP24	Glyma.09G225200	532	58.624	6.99	-0.431	0	Organelle membrane
GmUBP25	Glyma.10G120900	1141	133.168	5.54	-0.581	0	Nucleus
GmUBP26	Glyma.10G172400	926	104.273	5.61	-0.435	0	Plasma membrane
GmUBP27	Glyma.11G240500	369	42.052	5.93	-0.475	0	Nucleus
GmUBP28	Glyma.11G256600	980	107.53	5.39	-0.582	0	Nucleus
GmUBP29	Glyma.12G011800	541	59.819	7.26	-0.393	0	Organelle membrane
GmUBP30	Glyma.12G146600	807	89.83	5.07	-0.384	0	Nucleus
GmUBP31	Glyma.12G190400	836	95.06	5.03	-0.399	0	Nucleus
GmUBP32	Glyma.13G162300	594	66.104	8.53	-0.337	0	Chloroplast
GmUBP33	Glyma.13G259700	990	111.001	8.1	-0.496	1	Plasma membrane
GmUBP34	Glyma.13G311300	872	98.883	5.08	-0.402	0	Nucleus
GmUBP35	Glyma.14G044500	1118	131.05	5.42	-0.645	0	Nucleus
GmUBP36	Glyma.14G105700	729	80.214	4.98	-0.253	1	Plasma membrane
GmUBP37	Glyma.14G109000	554	62.491	8.62	-0.331	0	Nucleus
GmUBP38	Glyma.14G132500	1080	121.366	5.43	-0.41	0	Nucleus
GmUBP39	Glyma.14G181100	1045	113.847	6.53	-0.468	1	Endomembrane system
GmUBP40	Glyma.15G248200	989	110.94	7.84	-0.508	1	Plasma membrane
GmUBP41	Glyma.15G251100	652	71.957	8.99	-0.476	0	Plasma membrane
GmUBP42	Glyma.17G074200	903	100.418	9.2	-0.572	0	Plasma membrane
GmUBP43	Glyma.17G109100	592	65.789	8.44	-0.373	0	Plasma membrane
GmUBP44	Glyma.17G201000	1081	121.349	5.44	-0.391	0	Nucleus
GmUBP45	Glyma.17G218300	555	62.752	8.6	-0.295	0	Nucleus
GmUBP46	Glyma.17G220700	737	80.993	5	-0.27	0	Plasma membrane
GmUBP47	Glyma.18G000500	980	107.484	5.35	-0.576	0	Nucleus
GmUBP48	Glyma.18G016800	369	42.067	5.82	-0.47	0	Endomembrane system
GmUBP49	Glyma.19G126500	938	106.057	5.89	-0.398	0	Nucleus
GmUBP50	Glyma.19G201100	965	110.205	5.53	-0.335	0	Nucleus
GmUBP51	Glyma.20G071200	965	113.302	5.74	-0.641	0	Nucleus
GmUBP52	Glyma.20G217800	928	104.67	5.66	-0.426	0	Nucleus

## Sheet: Table S2
Gene Name	GmUBP gDNA Sequence
GmUBP1	CAGTAACAGAGAGCGCGCGCGATGCCACTTTCGCGAAAATGATTTTGGTGCCAAAACCTCCCAAACACCAAATCAAAACCCCTTTTTGTTTTTCCCTCTCATTTCAAACGCTTTTCACCTTCCCTCCTCCTCTTCTTCCTCTCTAAACCCTAATTCCCAAACCCCCTTCCCCAATTTGTTTTCTCCCTTTTAAAAATCCAAAATTTCTCCGAAATTCGCAGATTCAAAATCCTCCTCCTTCTCATTTTTTTTTCCTATTTCAAGCGTTCAACTCCGTTTCTTCTCTAATTTTTCAACCCTAATTTACACTCCTCGTCGCGAATTTCCATGTGTCTCTCACTCTCTTCACCAGCTATGGCATCCGAGGAGCCAATGGATGCTCCCCCCGCGCCGAATCTG…
GmUBP2	AATGTTGAGCAATAGTGGGTACACAATCCCTTTTCCACTAGCATTTATTTATTTGATTTTTTTTTAAGAAAAAAAAAATAAGAGTTGAGAAGTTACTGTAGAATGATGCAAGGAGAGATGTGGAAACGGCAAGTCCCGGAGGACAAGAGAAACGACAAAGAGGTCGCTGTGTCGCATATTCGCAATTGGACAATCTGAGTTGAGTTCAATCGAAACTCCAAAGCAACTCGATTTCTGAGCCCACACCCCGGAATCAATAATCAATTCATTCATTTTCATTTTCTGATGCTCACACTCACGGTCAGGTTCTGGGGATTTTGATTTTACCATTGTGCCCCTGCCGGGAACCGAACCTCCTCGTCCCTCGGCGGAGCCTTGTTGTCCGTGGCGGCGGAGGAG…
GmUBP3	TTTAAGTGGGAAGATTCCACAATCCAAATCCAATCCTAAACCGAAGGCCATTAATTCAATGTTGAGCAATACTAGCCACACAGAATCCCCACAAATGTTACCACTAGCATTTATAATTAGCAATGCAAAGTTGATTTAAAAAATATTAAAAGAAAAGAGAGTGAGTTGAGAGGTTACTGTAAGAATGATGCAAGGAGAGAAGGACGTGCAAACGGCAAGTCCCAGAGGACAAGGCAAACGACAAAGAGATCGCTGTGTCACATATTCGCAATTGGACAATCTGAGCTGAATCGAAACTCCAAAACTACTACTCGATTTCAGAGCCCACACCGTGGAATCATAATCAATTCATTCATTTCGGATGCTCACACTCACGGTCAGGTCCTGGGGATTTTGATT…
GmUBP4	CGGTGTAGGGTTTAGTAGCCACCATGTTCAACTATTACTTCTCTTTCCACTCTGCTTCTGTGTGATTGTTCTTCTCCTCTTCCCCTCTTCCCCTCGTTCCCACTTTTCGAAGCTTCTCGAACTCCAGCAATGGCTGAAACCATCGTGATCCAAACGGAGCCTCCGAATCCGCCAGATCCTTCTTCGTCCACTACTATCGCCACTCCCTTGTTGTCGAGAAACATCGTGTTTCTTCCCGTCAAGAAGCCCTTCAAGGGTTTCTCCAACGATTTCCACATCGAAACCCTAAACCCTTCCTCCTCCGAGCCTCGACCCTCCGGTTCCGTCGCTAAGAAACACGACGCTTCCGAATTCTCCGAGTACGGCTTGGATCCGGAGCTCAGCTTCGGAATTACCTTC…
GmUBP5	GCGTCTTCAGCACGTCGTTCTTTTCTAGTTCTCTCTCCTCAGATTTCCGTTACGGTAAAACTTCATTTTTCTTCATCTTCCGCACCAGGGAACAACTTCCCCTTTCTTTCTTCTTCTTCTCTCTTGCCTGAATCGAAGTCGAAAAACACAGATTCAATTCCACCATCACTTCTTGTTCTTCTTCTGTTCGTCTTTCGTTTTATAAATTCTAAAAATTCCAAAACACAGTTTTTCCACGCGTGACACTTCACCAACCTCTCTCACTCTGCGTCTTCGAGCTACATATGCCTCCTCTCCCACTCTACGTATTCTTCCTCCTTGCTAACCTCACCTGCCTCTCCGTCACGGTCCAATCCAAAAGAGACCCTGATCCTTACCGCGATCGCTTGCTCGGTTGTT…
GmUBP6	TCGAGCAATAGCAAGACAGCAATAGCTTCTGGTGATCTCGTTTTCTTACAGTGCTCTCTTCCCCCTTTCTCTCTCCTCTTTATCTCTCTCTTCCATTGCTCCTCCACAAGCAACGCCGCGCGAGGTCAATTTTCGCAATCGCCATGACTGTGATGACTCCTGCTCCCATTGACGTACGTTCCTTTACCCTCCTCACTCTGCAACTCCCCCCGCGCTTCCAATCACTCCCGCGTTTTCAATTTCGCTCGTCGTTTTTCGCTTTCTTTTACTTGCTTGCATGATTTTCGTTCCTTTTTGCTGTTTCGGCGAATGGTGTTAATTTGATTGTCGTTTTGGGTGGGGATGGTTGGGTTGCCTCGGAGTGGATGGGGGTTTCGTGTTAGGGGTTGTGGTTTTGAT…
GmUBP7	TAAATTATCTCGACAATCTTAATGAAAATAAATTTGCAATTGTGTAGAACTTCACAGAACCGAGGTACCTACACGGCTAACCGCCGTTAAACGCAGATACAAGAGAGAGACTTGCAGTTGTTGGTGTTGTGGTTGTTGTTTTTGTCGATTATCTGCGAAACTCTATTGTCTCAAACCGGTTGTGTTGAGTTTGAGATTGAGAGAGGAAAGATGACAGAGGTGTTGATGTGTATCGCCAGTGTCTCTGAGCTGAGTCCAGACGAGGAGAGGATCTTGATCAGAGACATTGCTCTCGCTTCCCAAGCTAACAGCAAAGAAGGCGACACCTTCTTCTTAATCACTCAGAGGTTTTTCCTTCTTCTTTTTGTTTTCCTCTCTCTGTTTGCAACAGGGTACACC…
GmUBP8	TGAGAAATCTGAACAGACTAATCCATTATTAATCGTTCAGTTTAGGGTATGTTTTTGTTTTGGAAAAGATAAAAAGGGAGCAAAGAAAGAATTAAGAAGTGTGTGTGTTTTAAAACGACGTAGCTAAGAAATAGAAAAGGGAGAACTCTATTCTATGACCCGTTTATCCGAGAGGCTGGTCCGTTTGTTTCCGAAACCGACCCGTTTTCTCGCTCTTGTTTCTCTCTCCACTCTCCATCATCTCTGCAAGTCCCTCGCTCGCTTCCTACTCTCACAAACCCTACCCGCCACCATGGACAATAACAACCTCTTCTCCGATTACTTCTCCGACGACCTCGATTCCTCCCCCTACCGTCCCCACCGCCGCGACCACGACCACGACCACTACCGCGATTTCGC…
GmUBP9	AATCCAAACAAACAGAAAGCACCGTCCATGTGCAACGAATAATTGCTTGTGCTTCGAGAAAGGGAAAATGAAAAAGCAAGATTGAAAGAGCAGGCAAAACAAAACAGAAAACGGCAGAGCACGTCACTCACAACGACATAAAAAGGCCAAGAAAAAATTGAGGTTGCTTAACTCAACTTTCTCTCTCAAGAAACAAGTGAAATGCTCCAATCCAACCTTATTTACATCAAAAAAAAGAAAAAGAAACCGCTTCTCCTTAATCCCTCCCACTTGTTCTGTTTCAGAATTAGAAAACTAAAGAACAAGAAGAGAACAACGGAAACTAAACGTAGTACACATCACTAACTCTAACAAGAAGGAAGGAAGGAAGGCAGAATCAGAAAGCCCTAATCGATTTTC…
GmUBP10	TCTGGCACAGGAGCTGAGTCCTCTGACTCAAAAACTTTACCCATCCATTCCCCCCTTCTTAGTTCTGAGTTCTGACATGACATTCCCATCCAAACCCAACAAAGTTCTGTCCCCTCTCTCTCTCTCAGCATCATCATCCTGAAAGGTAAATTCTGTAATTTTATTTACATTCAGTAATTTCAGACAAAAGTTAAAAAAAAATTTAATAAAATTCTTCTTCCTCTTTATTTTATTTCCTTGTTTCCAGAATCGCAAGTGTTTTTTTTTTTATCTTGCAGTTCAAAGCAGCTTCGTTTTTCTCCTCTCTGTCTCTCAGGTAACATGTTTCTCCCTTACTATCATTCGCTTAATGAACTTTGGATTAAATATTTTCGATTTTGATCAATCTTCGAAACATTA…
GmUBP11	GCTCACTCACACCAACCATCAATTTTTATTAAATGGCACCCTCTTTATTTACATTTACCGCGTTTTCTTTTGTTTTCCTCTTTCTCTCTCTTCCCCGCACACAGAACACAGAGACACTTTTCTTTCTCGATCCGAACCTAACAAAACAACAAGACAACCACGAGAGTTGAGTTCCGCTCCGTTGTTTTCAATTTTCCAGTGCCATCTTCTGTTTCATTGCGACTGCGATCAACATTTCTATTTTCCTCGTTAATCTCACCCTCACGGGTTGCCGCATCTTCCTCGTCGTCCAATCGTCAGGGTTGTTGGGTTGAGGGTTTTTCTCTGGTTCTTCCGCTCCGGTGTCATGCCAACCTATGTGTGGTGGTGATAGTAGCAGCTTCGGGTGTGTGGCTGCCG…
GmUBP12	GTTCTTTCTTTATTTATTTTTCCTCAAATTTTCTTTAAATTTTCATCAGCATTTTCGTCCTCCTCTCTCTCTCGCACGCGAAACCCTTGTTCTGTTCCCTGCTAACATATCTGTAGAGAAAACCAGACACCAGAAAAGGTTCGTTCAGAGACAAAACCCCAACGATCCAAACGGTCATTGAGCATTTCATGGTGCGAGTCACTGAGTTGAATCGGATAGGAATCTGAGTTTGTGATCGTTTGACGCGGTCATGGGTGCTGCGGGCTCCAAGCTCGAGAAGGCTCTCGGAGACCAATTCCCCGAAGGAGAACGTTACTTTGGCCTCGAGAATTTCGGCAACACTTGTTACTGCAACAGCGTCTTGCAGGTTTAATCCGATTTACGTTTTTTCCTTTTCCA…
GmUBP13	TACCTCCCTCTCTGCCCTCACTTCTTCCCCTTTCCCCCACGCCACGCTCGCGAGTAAGAGGACTTGCTACTTCAATTCAAGGGTTCCACAAACAACAACAAGCCTTTTTTTTTTTTTCATGTTTAAACAATGAAAAGCAAGCTTAGACGATATTATTCACTCTGACTCCGAGCTATACACCACCGAGACCGAGCAGTGTTTCACTCTCATTTCACTTTTCTCCTCCCTATTCCCAAACTCGCGCTTAATCACGTCGAGGGCAAACAAACCTCGAATTTGAATAAAAAAAAATGAGGTTTGACGAGAACGCTATGAATTGGATTGGCGCTACCGTTGGTGACCTCGTGGGCACAGTGGGTGCAATATTATCACTAAAAGATACCAAAGTGGCGATTCCGT…
GmUBP14	GAAAGATTGAAAGAGCCGGCAAAACAAAACAGAAAACCGCAAAGCACGTCACTCACAACGACATAAAAAGACCAAGAAAACTTAAAGAAACAAAAAGCCCAATCCAACCTTATTTATATCGAAAAAACAACTCAATCCCCACTTGTTCTGTTTCGGAACTAAACAAGAAGAAAGAATCTGAACAATAATACTGATACACACAACACTAACACTAACAAGAAGGGAGGAAGAAGCTGAAAACCCTAATCTGCAGAGATGAGATGAGATGAAAATGAAAAGGCGTGGAATCAGCGCGGCAAGGAACATCGTAGATGCTTGTCTTGGGAGTGTGGGATCTCAAATGGCTCCTCCAATTCGTATTCTCCGCGTTCGTCTTGGCGATTGGACTGCACGCGCTGC…
GmUBP15	TCTGACTCAAACTTGACCCATCCATTCCCCCTTCTTAGTTCTGACAATCCAAACCCAACATTAACAAAGCTCTCTCTCTCTCTCTTCTTTCTTCACTCTCTTTGCCTCTCTGACTCCCACCTCTGCTTAAGGTAATTCTGTAATTTTCCTTACATTCAGTAATTTTATATAAAAGTAAAAAATAAAAAATAATTCTTCTATCTCTTATTTTATTTTCTTCTCTCCAGAATCGTAAGCGTTTTTTTGATCTTGCAGTTCTGAGCAGCTTTGTTTTTCTCCTCTCTGTCTCTCAGGTAATATCGCTATAACAAAAGTTTCTCAATTACTATCATTCATTTAACAAGCTTTGGGTTAATTATTTTCGATTTTGAAATTAATCTTCGAAACATTCGCTTGTTT…
GmUBP16	ATTTTCATTTACCGCGTTATCTTTTCTTTCTCTCTCTCTCCCCCCACACATTCACACTTTCTTTCTCGATCCCAACCTAACAAAACAACAAAACAACCACCAGAGTTGAGTTTCCGCTTCGTCGTTTTCAAATTTCCAGTGCCATCTTCAGTTTGTTTGCGACTGCGATCAGCATTTCCATTTCTAACTTCACGGATTCGAGTTTCCTCGTTAATCTCACCCTCACGGGTTGCCGCATCTTCCTCACCGTCCAATCGCGGAGGGTTGTTAGGTTGAGGGTTTTTCTCTGGTTGTTACGCTGCCGTTGGACCAATCTATGTGTGGTGGCGATAGCAGAAGCTTAGGGTGTGTGGCTGGCGCTGGATGTGTGTCGGGTGCAGGATAAATGCGTGTCACCGG…
GmUBP17	TCCACTTTTAAAACCCCCATTTCCATTGCAGCAGCATAAAGAAGCATACTCAATCGAAGCAAAGCACCTAGTGAAAGTGAGACTCTGTTTGCATTGTGCCAAGACTTGAAAAAGACTCATTTCTTTCTCTTTCTTTATAAATTCTTGCGTTTCTTCTCTTTCTATTACTTCTCGAAATCGCAGCTCTTGCTTGTTCTTCCGCCAAGGGTTTTTGGGGTTTCAGCGAACGACGATGACAATCGAACCCATGGATTTGCTCCGCTCCTATCTCTCCCGGGTTCGGATCCCCGAACCCACCAATCGCATCTACAAGCACGAATGCTGCATTTCCTTCGACTCTCCGGTGATGTTTTTCTTCTTTCGTATAGTTCTAGAAATGATTAATTTTTGTTTGAACCA…
GmUBP18	GCTGATATGATTTAGTAGAGAGTCGCGGTCCAACAAAAGAAGAGTCTCGTGGGGTTGGGTTCGTCGGCTGGCGCAGTGAACACGAGAGAGTGGGCCAGACAATCTCCTCTTGCTCTCGCCCCAAATATAAAACCCCAACACACAGAAACAAAGGCCTCAATATATTTTGTTTCGTTTCATTTTGCTCTTTCTTCAAGCCAACCTCTTCCCAACTCTTTGTTCCTTTCTTCCTCTCACTCTCACCATGATTACAGGTCACACACCTTTCTCTCTCTTTTATTCTCAACATGCTACTATTCCTTTCTTCTCTACGCATTCATAGCCCTTATTTCGATGCATTATTATTTCAATTTTATTTGCTGCTGTTATTTTTTTTATTACTTTTACTACTGTTCGAAA…
GmUBP19	ATTTTCGTCGTGGTCCTCCTCCTCCTCTCTCTCGCGTAACCCTTGTTTCGCTCCCTGCTAACATAATCTGTAGAGAAAACCTGACACCAGAAAAGGTTCGTTCCGAGACAAAACCCAACGATCCAAACGGTCATTGAGCGTTTCATGGTGCGAGTCACTGAATTGAATCGGATAGGAATCTGAGTTTGTGATCGGTTGACGCGGTCATGGGTGCTGCCGGCTCCAAGCTTGAGAAGGCTCTCGGCGACCAATTCCCTGAAGGAGAACGTTACTTTGGCCTCGAGAATTTCGGCAACACTTGTTACTGCAACAGCGTCTTGCAGGTCTTCGATCCGATTTACGTTTTTTCCTTTTTTATTATATTTTTCTTGTTCTATAAGTGTTGATGGCTTATTGATT…
GmUBP20	TTTGTAGTACTAGTTTCCGTCTGTCTCCCTCTCTGCCCTCACTAGTCACTTTCCGTTTCCCCAACGCTACGCTGGCGAGGCCAACGAAACCTCGAATTTCAAATAAAGAAATGGGGTTTAAAGAGAACTCCATGAATTGGATTGGCGTCACGGTTGGTGGCCTCGTGGGCATAGTGGGTGCAATATTGGCACTAAAAGATGCCAAAGTGGCGATTCCATTTACCTTGCCCTGGTCCTTCGCCACAGACAATAGTAGCTTCGAGAAATCGCTCTTTGTTCCCGGCTTGCAAAACCTCCAAAACAATTGCTTCCTCAACGTTGTTTTGCAGGTAATAATAAAGCTTCACTGTTGCTTCTCCTCTTTCTTCAATTGCCAAATGAATATTTATGTGTATTTCT…
GmUBP21	GTCCTTAGTTCCCACTCCCTCTATTTTCCCCCAACAACCAAGAAGTCGCTAGAAGAATTAAAGAAAATAAAAAGAAAAAAGAAAAAGAAAACAGAGCAACACACACCCCAACCGCAGAGAGAGGGAAACACGAAAAAAAAACTAACTGAACCTCTCAGTCGAGATATGCGATTGCGGTGGCGTCGGCGGTGGTCCGGGTTGTTGAGTCCCCGATCGACGGCCAATGCAGCGGTTCGTTGCGGCGGCGTGCGGCGTCGTTGATGGCCCTGCAGATGACTTGGCAGCCGAGTCTCCTGAGTCAGAAACGCAAAACCGGAACCGGTCCTCCCTTAGGGCTCCGTAACCTAGGCAACTCGTGCTACCTCAACAGCGTCCTCCAGTGCCTCACCTACACTCCTC…
GmUBP22	GTCAGCTGGCGCAGTGAACACGAATGAGTGGGCCAGACACTCCTCTCGCTCACGCTCTCAGCCTCGGCCCAAATATAAAACCCCAACACACAGAAAGAAGGAAAGGCCTCAATATCTTTCGTTTCGTTTTGCCCTTTCTTCAAGCCAACCTCTTCACAACTCTTCTTTGTTCCTTTCTTCCTCTCACTACCACCATGATCACAGGTCACACATCTTTTCTCTCTCCTCGCTTCGATTCTCAACATGTTACTGTTTCTTTCTTCTCTACGCATTCATCGCCCTTATTTCGATGCATTATTATTATTTGAATTTTATTTGCTGCTCTTTCCTTTTGATTTCTGCTGCGTGTTCGAAATCTATCCAAGAGACGCGGCGTTGGTAATTTAGGGTTTGTACTAA…
GmUBP23	TAAAAGAGAGCGCGCGCGCGATGTGACTTTGGCGAAAATGAATTTGGTGCCAAACCAAACCCCTCTTTTTCTTTTTCCCTCTCATTTCAAACGCTTTTCACCTTCCCTCCTCTTTCTTCTCTAAACCCTACCTCCCTAACCCCCCTTCCCCAATTTCTTTTCTCCTTTTTTAAAATTCTAAATTTTTCCCCAAATTCGCAGATTCAAAAACTTCCACCTTCTTATATTTTTCCTAGTTCAATCGTTCAACGCCGTTTGTTCTCGAAAATCAGCGCCTAATTTTTCAACCCTAATATATACTCGTCGGGAATTTCAATGTGTCTTTCACTCTCTTCACCAGCGATGGCCGCAGAGGAGCCATTGGATGCTTCCCCCTCGCCGAATCTGTTTTCCGAAACC…
GmUBP24	GCTCTTTAAGGCAAGAAGGGACAAAGGGGCGTTTTTTACTTACCCTTTCCTTCATTTCATTCCATAACCTAACCCTAAACCAAAATTCAGAGAGAGGCTTTTGTGTTAACCTTTCTGTCGATGCTCCGTGTTGGTGCTACCAAGGCTCAGTCGGAGAGGAGGGTTTCATTGTTAAATGCTCTCTCTCTTCACTCTCTGCTCACCCTTTTCCCCTTTCATGTCTTCAATCACCGCCTCTCCTTCAGGGTCTCCAAAAACCCTACTTTTTAATTTCCATCCCAACCCTTTTCTTTTTTTCCATACTGGGAATTTAATATTCAATTTTAGCCTCCTGGGTTTCCAACCTCCATCTCCTCACCAACACGAGTGATTCAAAGGTGCTATTTTTTTGCCCTTTTT…
GmUBP25	TACACCGCATTGGGGTTTATTGTGACGAAATTCCTGAAACGTCCTATTCTTCCGTGCGCGAGCGAGCAACCCTTCTCACTAAAAAAGTCACGGTTTTTGCTTCTTCACATTGCTCACTCTCACTCACTAAATATATATACACTCTCTTACACTCCAATTTTTTCTTTGTCTATGAATTTCTTTCTTTTCTGCGTCTTTTCCTTCTTTCAGCACAACAATGACTCTCATGACTCCTCCTCCAATGGATGTAATCGATTCTTTCTTTCTTTTTCTTTCTTTTCTGCCTCAACTGAATTCGATTGCATTCACCGTACACCGTTCTTGCATTTGATCTTTTTTTTTTCTTTCTTTTTTTCTGCGATTTTTCTATTGCGCGATTGCTAGGGTTTTTGATGTTTT…
GmUBP26	TTGAAGGTGGGGAATAAGAGAGAGAAGCAGCCGTTGAAAAGACTGTAAAGGTTTGTGAAGGAAGGAAGTGAGTGGGATCATAAAAATTCATTCATTTCGTTTACATTGCACATTACCTTCCCTGTCCTTGTCGCACTCCCTGCAATCTAGGGTTCTTTGAATATACTGTATCCTGCCTTTTTACCCTTTACACATCCCTTTCGTTTGGTCTCTCCGTCACTGTTCATCCACTTCGATCTGTTCAATTCAGGTACTTGCCATGCTTCAATCACCTTCTTCCTTTTCTTCTTCACTTGGCTTTCTATTTGATTCCGCTGTTCCATTTTAACGCTTGTTTGAGCATTATCTCTGACTTAATCTCCTCTATTTAGGGTTTTATTCGAGATCTTTGTTGCTCGT…
GmUBP27	AATCTGTCACGGATATTGTGGAGGGCAATAGTGGCGCGTCCAAAGACCTCTTATTTTCGGAAGTTTTTTTTTTCTTTTTTCCTAAACGCCGTTCTTCTTTCCATTTTCTCCATTTTTTTTTTCCTTCATCCAATCTGCATTCTCTTGCGCTCGCTCGACAACAACAGAAAGCGGCACGACAAACCCTAGCGATTCGATGGTGTGCGATGCGACTCACTGAGTTGAACTAGATAAAGATCTGAGTCGCGGTGATTGGTTCGACGCGCTCATGGGTGCTGCGGGCTCCAAGCTCGAGAAGGCTCTCGGCGACCAATTCCCTGAAGGAGAGCGTTACTTTGGCCTTGAGAATTTCGGCAATACTTGTTACTGCAACAGCGTTTTGCAGGTCTTCATCACTAA…
GmUBP28	ATTTTTATGTAGCGAGTGCTGCTAGGATTTGTAAAGGGAGGGGAACCAATTTTGTCAAAAGACTTCATGTTTCCATACATTTCAATACCTTATTGATGTTTTAATAAAAATCTTTCTTTGCTGATGATAATCAAGCACATAAATATCCACATAGAAGCAAGCTGTCTTGCTGCTATAATTGAAGATTGCAGAGTTATGAGCAGAAATCCTGGATCAATTGGTCTGAATTTCAGACATATAGAAGGCAACAGAGCAGCACACAACACATTGTCTTGCTTCTTTGTCCTCTAATTTTCATGCACATAGTTCATAGTTTTTTCACCAACACTATCTCGAAGAGCAAATGAATGAAAGGAACACGTATTGAATCCCACTTAATGGTTTTACTCGCAAAGCTAG…
GmUBP29	TCTAAAAGGCTTTGTGTGTGCATCCTTGGGTTCAAAAGTGGTTTGTGCGTGCGCGCGAATGAGAAGGGACATTTCGGATTCACCATTTAAGGTGGGGAGGAGGTTGTGGCTTCATTGTGGTAACTTTAAATGTGTTTAATGGTTGATTGAATGAAATTAAGTGTTCGAAATTTTGTTATTCTTTGATTTTGCTTTGATTAAAATTATTCCCTATTGGGTGTCATTATTGATGTAGTGTTGTCGAATTATCTAATTTTTCCATGCTACTGTGTGGGAGGAAATTGCAGGGGTAGGTGGAATCTTGGGTCGTATGGAAAGTTCCTTTCCCTGTACCCATTGAGAAACCAAGAGAATTTTCTATTCTGTAATTTGAAAAATTTTGAGATCACATATGTTATT…
GmUBP30	ACCTAGTGAAAGTGAGACTCGTTTGTATCGTACCAAGACTTGTAAAAGACTTCATTTCTTTCTTTCTTTCTTTCTCTCTCTCTCTTTTAAATTCTCGCGTTACTTATTTTTATCACTTCTCTTGCTCTTCCGCCAAGGGTTTTCGGTGTTTCAGCGAACGACGATGACCATCCAACCCTTGGATTTGCTCCGCTCCAATCTCTCCCGGGTTCGGATCCCCGAACCCACCAATCGCATCTACAAGCACGAATGCTGCGTTTCGTTCGACTCTCCGGTGATGTTTTTCTTCTCTCGTATAGTTCTGGAAATGATGAATTGTTGTTTGAAACAACTTCGTGTTGTTCTTCGATTGTTCTAATTTGATAATTCTTCTTAGAATTCGAAGGCATTGAGTAATTT…
GmUBP31	TAAATGTGCAAAACGTAGGATATATTTTTCCCTCCCTGTATTGCATCGCATCCTCCTCTTCAAAGAAAAAGCTCCACTTGTATTGTATTGTATTGTCATGTTACTTCTTTCTCTGCAAATCCTTCGTATTCTGCTCTATAAATGTTAATAATCTGCAAATTTTGGAAGCGAATTTTCTAAATCGCTCTGTCTCTCTCGCTGCAATGGACTGTGCCTCCGAAGATTGCTCCGATAACTCTCAGCGACCGGACTCACACAAGGACCAGCGAGTCTATTTCGTTCCTCACAGGTCTTTTCTCTTTCAAGATTCCACTCATTTCTCACTTCATTTCATTTCGCGCCTTCTTTTACTTTCCCTAAATCTTTGACTCCATTTTCTCACTGTGAATCGGAAGCAAC…
GmUBP32	ATTTTTATTGTTTTCTACAAATATAGAAAGCAGAGTATAAAATAAAGCAGTGAAGCAATGAGAATGAGAGAAGGAGGCAGAAAGGAGTGAGCAGAAGCTGAACACTTATTAACCGTTGATTCTCCGATCCCCACAACCCAAAGAAAACGAATCCTCATCAATCTCAATGCTCTCTCACTCTCATTCCTCCAATCTCAGCCGTTGATTTTCCGATCCATGCTAGGGTTACCGCATTATCACCGCCATGTCCTCCAAGATCAACGGTCAGATTTCTCCCCTGCCCTGTCCCCACTTGGCCGAGTTCCACCGCACCTCCGCCAAGCCATTCCTAGCCCTCCACAACTGCCTCCGGATCAAGCCTCCCGGCGGCCGCGCCTCCCTCCGCCGCAATCCCGACGA…
GmUBP33	CAACTAGGCCGATGGCTGTTGAATTTCCTGTCGGACTTGAAAGCAATTGTCCTCTATTTCTTCTTGGAATTTATTTTTTCCCCTCTTCTACCTGTAAATTTAACGTTCAAGCAAACTATGCTGGCACTATATTTAAGATGTGCAAGTTTGGGAACTCTTTGTTGAGTCTGTTGTTTCTTTGCTGTAAAAGTTTGAGCAAGCCTGGATTACATTTCATCAGGTTATAGTGTTATTATACAAGGTAGGTGATTAGGTTACTCAAAGAAGGATAGATTAACACTAACCACTGTTTCTTTTTTTGGAACTAAATGAACTAATATATTAATCTAAAGTTTTGCTTTCATTAGTGTATCTGGAAAGCAAAAAGAATTGCAGGGTTGAGGCATTTGTTCCTTCATT…
GmUBP34	CCCTCCCTGTCTGTATTGTATTGCATTTGCATCCACCACTTCACAGAAAAAGCTCCACTTGTATTGCTACTTCTTTCTCTGCAAATCCTTCATTTTCTGCTCTATAAATATTAATAAACTGCAAATTTTCGAAGCGAATTTTCTAAATCTCTCTCTCTGCGATGGTGTGTGCCTCCGAAGATTGCTCCGATAACTCTCAGCGACCGGACTCACACAAGGACCAGCGAGTCTATTTCGTTCCTCACAGGTCTTTTCTCTTTCAAGATTCCACCCATTTCTCACTTCTATTCATTTCGCGCGTGTTTGAACTTTCCCTAAATCTGTGATTCCATTTGCTCACTGTGAATCGGAAGCGACGGAACTAGCAATGCGCGCTTAGGGTTGAACCCATCGTCACGC…
GmUBP35	GAGCAATAGCAACACAGCAATAGCTTCTGGTGATCTCGTTTTCTCACATTGCTCTCTTCCCCCTTTCTCTCTCCTCTTTCTCTCTCTTCCATTGCTTCTCCATAAGCAACGCCACGCGAGGTCAATTGCGCCATCGCCATGACTGTGATGACTCCTGCTCCCATTGACGTACGTTCCCTTACCCCTCACTCTGCAACTCCCCCCGCGCTTCCAATCACTCGCGCGTTTTCAATTTCGCGAGTCGTTTTTCGCTTTCTCTTATTTGCTTGCTTGATTTTTGTTCCTTTTTTCTGTTTCGGCGAATGGTGTCAATTTTGATTGTCGTTTTGGTGGGGAGGGTTGGGTTGCCGCCGAGTGGATGGGGGTTTCGTGTTAGGGGTTGTGGTTTTGATCTGCGCG…
GmUBP36	ATATATTATATTATATTACTACATAATATTATAATTATATAATATATTATATTAATTATTATATATATTAACGAGTTTACGAAAGTTCCTGGTACGAAGCAACAGAGATTCAGGAGGAGCCAGAGTGAGTGATACAGAGAAAGAAGAAAGATTTAAAATTGGAAGAGGAACAATTGGAAGGAGAAAACCCTAATTGGAGGATGTGATTTATTGCATAATCGATGGAAAAACCCTAGATTCGGAGCAGGGGGCGCAATCGACGACGCCGTAGATGCTTGTTGCGGTTGGAGCGTCGTGGGATCTGAATTGGTTCCTGCAATTGTTGCTCTCCGTCATCGTCGTGGCCATTGGGGTTCACTACTTCGTCAAGGTCACCGCTTCCAAATACTTCTTGGTCGA…
GmUBP37	GATTATACTATATGACCAATGACTCAATACGCTACTGAGTCGGTTTCTTTTCTCTATTCTTTTTTTCTTTCTTTCTTTTCAATAGTAAACGCAAAAGCTCACAAACAACACAATTTCTGCTGGGTCTTCTCTTCGGGGTCAGACTCTAAAAGCAAGCATCTATCTAATTGATGGAAGCGTGTTTTCGTAATTTTATTTCATTTTAGTTTTTGTTATTATTTCATGAATCATGATCATCGTCTTCTTCTCTCGACAAAACCAATAAGTGTCCACTTCTTTTCACGTTTTCAATCGTTCTAGTCTTTGTTCTTTGATCTTCATTCATTCTTTTTCGATCACATCATTCTTAACGACACCATTAATTACCACCTTCAGTTTCGTTAACAATCAATATTTTTT…
GmUBP38	TCACTCTGAATGCCACAAGTACTACTACCACCGCCTTTTGCAATATATAGGTGTGGTGTGTAGTGTAGCCTGTATGCTCTGCCACAGGCACAGCACAGCCACAGCCACAGCACAAAAGGAGGGAAAACTGTGACTCAAAATTGATCCCTCAATTCACCAACACATACTTTTACTTGGCCCATTACGAACCAATTGTCCTTTTCCCTCTTTTCACTCTGTCACTCTCACTCTTCACCATTCCCTGCAACCTCTTTTTCTTTTCCTTCTTCTGTGAAAGGTAATCATTCATTCATCCTACTAGAAAATAAAATATACTGAAATTATCAATTAACATATCACTAATTCTTGTTGAAAATTAATTTCATAAAAAAATATTCTATAAATTATTTGATTTCATAT…
GmUBP39	TTCTTTTCTAGTTCTCTCTCTTCTCAAATTCTTTTTACCGTGAAATTCCATTTTCTTCATCTTTCTAAGCAGTAGCCAGCAATTTCCCTTTCTTTCTTCTCTCTTGCCCGAATCGCAAGTCCAAACACAGTTTCAATTCCACCATCTTTCTTCTTCTATTCCTCTTTTCGTTTTTTCGTTTATAAATTCTAAAATTCCAAACACAGTTATTCACGCATGACATTTCACCAATCTCTCACTCTGCGTCTTCGAGCTACATATGCCTCATCCTCTCTCGCTCCGCGTGTTCTTCCTCGCTAATCTCACCGGCAACTACGTCACCGCCCAATCGAAAAGAGACTCTTTCCGCGATCGCACTCTCCGTTGTTACTTTCCACGCGCCCCCGCGGCGCGTCGCGT…
GmUBP40	TCATTGGGAACATCATCTGAGTGGGTCCCACTCCGTGATCCTGCGGTGGAATATGTGGTGTCGTGATCAACGCTTGTCATGATGCCATGTGGAGGGTCCTGATGGAGGTTTGTGTGAAGCAGGAACAGGCTAGTGTCCCCCCAAAACGTTAAAGAAAAGGGTGCCAAGTTGTGAATGTGAAGTGAAGAAGAAGGTGTGTTGAGGAGGGAATCAAAGGAATCTTTTGAAGGGTGAAGAGAGTAAAGAGGTGAAGTGTTGGTGGGTTTTGCTCAGATTTCTTCTCTCTGTTGAGGGTATGTTCAAAGTTTTCAACTTGCATTGTGTTGCATTGTAGGTTGGTGTTGATTTCTTGTACATCTCAGATTGGGAAAAAAATGCATAATCTTTTGTGGGGTTTGG…
GmUBP41	CAATAACCAAGAAATCGCTAGAAGAATTAAAGGAAAAAAAAAAAGAAAAAGGAAAAGAAAAAATAAAACAGAGCAACACACCAACCGCATAGAGAGGGAAACACCGAAAAAACTAACTGAACCTCTCTCAGTCAAAATATGCGATTGCGGTGGCGTCGGCGGTGGCCCGGGTTGTTGAGTCCCCGATCGACGGCCAATGCAGCGGCTCGTTGCGGCGGCGTGTGGCGTCGTTGATGGCCCTGCAGATGACTTGGCAGCCGAGTCTCCTGAGTCAGAAACGCAAAACCGGAACCGGTCCTCCGTTAGGGCTCCGTAACCTAGGCAACTCGTGCTACCTCAACAGCGTCCTCCAGTGCCTCACCTACACTCCTCCTCTCGCCAATTTCTGCCTCCGTCTCC…
GmUBP42	TTTAGTAGCCACTACCGTTCAACTATTACTTCTCTTTCCAGAAGCCGAAACCCTCTGCTTCTTCCGCGTCTTCTTCTTCTCTTCTCTTTTCGAAGCTTCTCGAACTCCACCAATGGCCGAAACCATCGTGATCCAAACGGAGCCTCCGAATCCGCCGGATCCTTCTTCGTCCACTACTACTACCGCCGCTCCTCCTTTGCTGTCGAGAAAAATCGTGTTTCTTCCTGTCAAGAAGCCCTTCAAGGGTTTCTCCAACCATTTCCACGTCGAAACCCTAAACCCTTCCTCCTCCTCCGAACCTCGCCCCTCCGGTTCCGTCGCTAAGAAACACGACGCTTCCGAATTCTCCGAGTACGGCTTGGATCCGGAGTTCAGCTTCGGAATTACCTTCCGCAGAAT…
GmUBP43	TTGAATATATTTTTATTGTTTACAATACAAATATAGAAAGCAGAGTGTATAAAATAAAGCAGTGAAGCAGCGAGAGTGAGAGAAGCGAGGCAGAAGCTGAACACTTATTAAGGAGTAAAGTTTCGGCCCCACAACCCAAAGAAATCGAATCCTCATCAATCTCAATGCTCTCTCACTCTCATTCCTCCAATCTCAGCCGTTGATTCTCCCATCCATGAACCTTATGCCCTCGAAACCTAAGGTTACCGCATTATCACCGCCATGTCCTCCAAGATCAACGGTCAGATTTCTCCCCAGCCCTGTCCCCACTTGGCCGAGTTCCGCCGCACCTCCGCCAAGCCATTCCTAGCCCTCCACAACTGCCTCCGGATCAAGCCCCCCGGCGGCCGCGCCGCCCTC…
GmUBP44	TAGAACCACCACCTTTTGCAATGTGTAAGTGTGAGTGTAGCCTCTGCTGCTCTGCCCCAGCAACAGGTCACAGCACAGAAGGAGGGAAAACTGTGACTCAAAATTGACCCATCAATTCACCAAAACACACATATACTTACTTGGCCCAAGACAAACCAATTGTCCTTTTCCCTCTTTTCACACTCTCATTCTCACTTTTCACCTTCTTCCTTCCTTCCTTCCTTCCTTCACCATTCCCTGCAACCTCTTTTTCTTCTCCTTCTCCTTATGTGAAAGGTAATCATTCATTCATTCATTCTACTAGAAAATAAAATATCAAAATACTGAAATTAACAATTATCTTATCACTAATAATTCTTGTTAAAAATTAATTTCATAAAAAATTATTCTGTAAATTGT…
GmUBP45	TTTTTTTCCTTTCTTTTCAATAGAAAAAAAAAAAAAAGCAAAAGCTCTCAAACAACAATTTCTGCTGGGTCTTCTCTTCAGAGTCAGACTCTAAAAGCAAGCATCTATCTTATTGATGGAAGCGTGTTTTGGTTATTTTATTTCATTTCATGATTCATGATCATCATCATCATCTTCTCTCGACAAAATCAATAACTGTCCACTTCTACTTCTTTTCACGTTTTCAATCGTTCTTGTTCTTGTCTTTGTTCTTTGATCTTCATTCATTCTTTTTTCGATCACCTCATTCTTAAAGAGAAACCATCAATAACCACCCTTCAGTTTCCGCAACAATCAATATTTTGTTTTTGTTTTCAAAAGATTGAATTTTAACCTTCTTTGAAAAAAATATCCCATCAC…
GmUBP46	GACTTTCTCGAAGTTCTGATCCGAAGGAAGAGAGATTCAGGAGGGAGCCAGAGTGAGGGATACAGAGAAAGAAGAAGGATAAAGATTTAAAATTGGAAGAGGAACAATAGGAAGGGAAGGGAGAAAACCCTAATTAATAGATAATAGAAAGAGATTGCATGATCGATGGAAAAACCCTAGAAGAATCATCGGAGCAGGCAGGCAAGGGGGCACAATCGACGACGCCGTAGATGCTTGTTGCGGTTGGAGCGTCGTGGGATCTGAATTGGTTCCTGCAACTGTTGCTCTCCGTCATCGTCGTGGCCGTTGGGGTTCACTATTTCGTCAAGGCCACCGCTTCCAAGTACTTCTTAGTCGACGCCAATTTCGAAGGGGACCACCACGCCCTCGCCGCCGCCG…
GmUBP47	GATTAGGGTACAGTTGCGTGCTTGGTTTCTTCTCAAAAGAGGGGGCGGATCGGGTAGTGACCCGCCTGGACTGGTAAACAAACCAAACCAAACCTTGCAGGTCTCTCGTCAGAGGCATCCATTCCGTTCCCACAGCACTCACCACACTGTTACTCTTCTTCAATCCTTACTACAGACAGCAGTATCTTTTATTGGATTTATCTCACTCACTCACTGGCTTTGTTTTGCATCTTCTCTTGCCCAACTCCTCCAGGCCTTTCCGCCTACTCGCTGGCAGGTACTCACTTTGTATTTGTATTGTTTGTTTTCTTCATAAATGCTTTCATTCACAATATCTTTCGATCTGATGCTTTCAACTACATTATTCCGCTCGCGTCCTAACCTTTCGGTAGGGACCCA…
GmUBP48	TTGAAATTGAAAGTTGAGACTTGAAACCGTTTTTACACAATCTGTCACGGATATTATGGAGGGCAACAGTGGCGCGTCCTAAGACCTCTTTATTTTCGGAAGATTTTTTTTCCTAAACGCCGTTCTTCTTTCCATTTTCTCCATTTTTTCTTCCTCCATCTGCATTCTCTTTCGCTCGACAAACCCTAGCGATTTGATGCTGTGCGATGCGACTCGCTGAGTTGAACCGGATAAAGATCTGAGTCGCGGTGATCGGTTCGACGCGCTCATGGGTGCTGCGGGCTCCAAGCTCGAGAAGGCTCTCGGCGACCAATTCCCCGAAGGAGAGCGTTACTTTGGCCTCGAGAATTTTGGCAATACTTGTTACTGCAACAGCGTTTTGCAGGTCTTCATCACCAA…
GmUBP49	GGATAAGTACCCTAGTAAATTATCTCGACAATTTTAATGAAAATAAATTTGCAATTGTGTAGAACTTCACAGAACCGAGGTAACCCACGGCTAACCGCTGTTAAACGCGGATACAAGAGAGAGTCGCAGTTGTTTGTGGTTGTTGTTGTTTTTGTCGTTTTCCTCTGAAACTCTGTTGTCTCAAACGGTTGTGTTGAGTTGAGATCGAGAGAGGAAAGATGACAGAGGTGCCGATGTGTATCGCCAGCGTCTCTGAGCTGAGTCCAGATGAGGAGAGGATCTTGATCAGAGACATTGCTCTCACTGCCCAAGCTAACAGCAAAGAAGGCGACACCTTCTTCTTAATCACTCAGAGGTTTTTCCTTCGTCTCTTTCCCTCTTTTTCGCAACTGGGCACTC…
GmUBP50	ATGATTAAAGGTTAAATTACTCTCAATTGGTTTTTGTATTATTTGCAAATTTTATATAGGTTCCTAAAGTATTTTTCTTTTTAATTAGGTCACCGATGATATATCTTTTTAGTTGAATTTTTTAGGATTTTTAAAGTCGTCACTGATTATCATTTTATAACAATTTTAAGCTGCTAAAAAGTAACTCCAAGACCCACTATTTTTAGTTTAAAGATTCAATTAAAACGAAAAATAATTTAAAAACTTATTTGAAAATTTACATATAATTCAGGGACTTACGGACTAATTTAATCTTAATTAAAAATATAGTATAAATATCTTATGTTGACTCATTTTAAAAATGAAAAACACAAAAATAATTTGAACATCCTTTTCACATGTGGATTCATCTTATCTTAT…
GmUBP51	TTTGACGTGCTGGCTGGAGAATCGTGGAGACCCTCTACTCTGCCCTGCACTGTTGCTTTAGAGCTCACATCATAGGTGTGATTAACACTTGGGTTTTTCTATTTGGACCCTTAACAATGAAGAGGTACATGACTCAGCAGCATTTTAGTGTCTTCAAATTTCACATGCCTACTCTTGTGGTTTTCAATTTCTTTTTTGTGAGGACCTTATTTTTTGTTAGGACCTTTTAAAACTTCAGTAAACACTTGTGCAAGTTGTGCTGGACCTGAGTTCTAGTTTGTTAAGCCCACATTTTAATTCCATCATTATCATACCATATGACTATTCTTCTTGTACCCATTACAGAAACTGAACTATTCTTTTCAGTCATCGCCTCTACAATTCCTCCTTTCATGTCTG…
GmUBP52	TATTAATTTACCCAAACCAGAAATTCGCAAATCATCTTAGTAAAAGCTTTTTAAAACGATACCATGGCAGAGGAAAATTTCTACATGGGTGAGAGAATTAAACTTGAATATAAAAGCGAGAAGCAGCCGTTGAAAAGACGGTAAAGGTCTGTGCAGTGAATGGGATCATAAAAATTCATTTTTGGTTTACATTGCACATTACCTTCCCTGTCCTTGTCGCACTCCCTGCAATCTATGGTTCTTCGAATATACTGTATCGTGCCTTATTAGCCTTTTTACACATCTCTTTCGTTTGGTTTCCCTGTCACTGTTCATCCACTCGATCTGTTCAATTCAGGTACTTGCCGTGCTTCAATCACCTTCTTCCTTTTCTTCTTCACATGGCTTTCTGTTTGATTC…

## Sheet: Table S3
Gene Name	GmUBP cDNA Sequence
GmUBP1	CAGTAACAGAGAGCGCGCGCGATGCCACTTTCGCGAAAATGATTTTGGTGCCAAAACCTCCCAAACACCAAATCAAAACCCCTTTTTGTTTTTCCCTCTCATTTCAAACGCTTTTCACCTTCCCTCCTCCTCTTCTTCCTCTCTAAACCCTAATTCCCAAACCCCCTTCCCCAATTTGTTTTCTCCCTTTTAAAAATCCAAAATTTCTCCGAAATTCGCAGATTCAAAATCCTCCTCCTTCTCATTTTTTTTTCCTATTTCAAGCGTTCAACTCCGTTTCTTCTCTAATTTTTCAACCCTAATTTACACTCCTCGTCGCGAATTTCCATGTGTCTCTCACTCTCTTCACCAGCTATGGCATCCGAGGAGCCAATGGATGCTCCCCCCGCGCCGAATCTG…
GmUBP2	AATGTTGAGCAATAGTGGGTACACAATCCCTTTTCCACTAGCATTTATTTATTTGATTTTTTTTTAAGAAAAAAAAAATAAGAGTTGAGAAGTTACTGTAGAATGATGCAAGGAGAGATGTGGAAACGGCAAGTCCCGGAGGACAAGAGAAACGACAAAGAGGTCGCTGTGTCGCATATTCGCAATTGGACAATCTGAGTTGAGTTCAATCGAAACTCCAAAGCAACTCGATTTCTGAGCCCACACCCCGGAATCAATAATCAATTCATTCATTTTCATTTTCTGATGCTCACACTCACGGTCAGGTTCTGGGGATTTTGATTTTACCATTGTGCCCCTGCCGGGAACCGAACCTCCTCGTCCCTCGGCGGAGCCTTGTTGTCCGTGGCGGCGGAGGAG…
GmUBP3	TTTAAGTGGGAAGATTCCACAATCCAAATCCAATCCTAAACCGAAGGCCATTAATTCAATGTTGAGCAATACTAGCCACACAGAATCCCCACAAATGTTACCACTAGCATTTATAATTAGCAATGCAAAGTTGATTTAAAAAATATTAAAAGAAAAGAGAGTGAGTTGAGAGGTTACTGTAAGAATGATGCAAGGAGAGAAGGACGTGCAAACGGCAAGTCCCAGAGGACAAGGCAAACGACAAAGAGATCGCTGTGTCACATATTCGCAATTGGACAATCTGAGCTGAATCGAAACTCCAAAACTACTACTCGATTTCAGAGCCCACACCGTGGAATCATAATCAATTCATTCATTTCGGATGCTCACACTCACGGTCAGGTCCTGGGGATTTTGATT…
GmUBP4	CGGTGTAGGGTTTAGTAGCCACCATGTTCAACTATTACTTCTCTTTCCACTCTGCTTCTGTGTGATTGTTCTTCTCCTCTTCCCCTCTTCCCCTCGTTCCCACTTTTCGAAGCTTCTCGAACTCCAGCAATGGCTGAAACCATCGTGATCCAAACGGAGCCTCCGAATCCGCCAGATCCTTCTTCGTCCACTACTATCGCCACTCCCTTGTTGTCGAGAAACATCGTGTTTCTTCCCGTCAAGAAGCCCTTCAAGGGTTTCTCCAACGATTTCCACATCGAAACCCTAAACCCTTCCTCCTCCGAGCCTCGACCCTCCGGTTCCGTCGCTAAGAAACACGACGCTTCCGAATTCTCCGAGTACGGCTTGGATCCGGAGCTCAGCTTCGGAATTACCTTC…
GmUBP5	GCGTCTTCAGCACGTCGTTCTTTTCTAGTTCTCTCTCCTCAGATTTCCGTTACGGTAAAACTTCATTTTTCTTCATCTTCCGCACCAGGGAACAACTTCCCCTTTCTTTCTTCTTCTTCTCTCTTGCCTGAATCGAAGTCGAAAAACACAGATTCAATTCCACCATCACTTCTTGTTCTTCTTCTGTTCGTCTTTCGTTTTATAAATTCTAAAAATTCCAAAACACAGTTTTTCCACGCGTGACACTTCACCAACCTCTCTCACTCTGCGTCTTCGAGCTACATATGCCTCCTCTCCCACTCTACGTATTCTTCCTCCTTGCTAACCTCACCTGCCTCTCCGTCACGGTCCAATCCAAAAGAGACCCTGATCCTTACCGCGATCGCTTGCTCGGTTGTT…
GmUBP6	TCGAGCAATAGCAAGACAGCAATAGCTTCTGGTGATCTCGTTTTCTTACAGTGCTCTCTTCCCCCTTTCTCTCTCCTCTTTATCTCTCTCTTCCATTGCTCCTCCACAAGCAACGCCGCGCGAGGTCAATTTTCGCAATCGCCATGACTGTGATGACTCCTGCTCCCATTGACCAGCAGCAGGAGGACGAGGAGATGCTTGTCCCGCACACGGATTTGGCTGAGAATAATCACCAACCTATGGAAGTTGTGGCTCAACCTGATGCTGCCAACACTGTGGAGAGTCAGCCTGTCGAGGATCCTTCGACATCAAGGTTCACATGGAAAATTGAAAACTTTTCTAGGATGAATACAAAGAAGCTCTATTCAGAAATATTTGTTGTTGGTGGTTATAAATGGC…
GmUBP7	GACAATCTTAATGAAAATAAATTTGCAATTGTGTAGAACTTCACAGAACCGAGGTACCTACACGGCTAACCGCCGTTAAACGCAGATACAAGAGAGAGACTTGCAGTTGTTGGTGTTGTGGTTGTTGTTTTTGTCGATTATCTGCGAAACTCTATTGTCTCAAACCGGTTGTGTTGAGTTTGAGATTGAGAGAGGAAAGATGACAGAGGTGTTGATGTGTATCGCCAGTGTCTCTGAGCTGAGTCCAGACGAGGAGAGGATCTTGATCAGAGACATTGCTCTCGCTTCCCAAGCTAACAGCAAAGAAGGCGACACCTTCTTCTTAATCACTCAGAGATGGTGGCAACATTGGATTGAATATGTGAACCAAGACCAGACAAATACTTCATATGATGCATC…
GmUBP8	TGAGAAATCTGAACAGACTAATCCATTATTAATCGTTCAGTTTAGGGTATGTTTTTGTTTTGGAAAAGATAAAAAGGGAGCAAAGAAAGAATTAAGAAGTGTGTGTGTTTTAAAACGACGTAGCTAAGAAATAGAAAAGGGAGAACTCTATTCTATGACCCGTTTATCCGAGAGGCTGGTCCGTTTGTTTCCGAAACCGACCCGTTTTCTCGCTCTTGTTTCTCTCTCCACTCTCCATCATCTCTGCAAGTCCCTCGCTCGCTTCCTACTCTCACAAACCCTACCCGCCACCATGGACAATAACAACCTCTTCTCCGATTACTTCTCCGACGACCTCGATTCCTCCCCCTACCGTCCCCACCGCCGCGACCACGACCACGACCACTACCGCGATTTCGC…
GmUBP9	AATCCAAACAAACAGAAAGCACCGTCCATGTGCAACGAATAATTGCTTGTGCTTCGAGAAAGGGAAAATGAAAAAGCAAGATTGAAAGAGCAGGCAAAACAAAACAGAAAACGGCAGAGCACGTCACTCACAACGACATAAAAAGGCCAAGAAAAAATTGAGGTTGCTTAACTCAACTTTCTCTCTCAAGAAACAAGTGAAATGCTCCAATCCAACCTTATTTACATCAAAAAAAAGAAAAAGAAACCGCTTCTCCTTAATCCCTCCCACTTGTTCTGTTTCAGAATTAGAAAACTAAAGAACAAGAAGAGAACAACGGAAACTAAACGTAGTACACATCACTAACTCTAACAAGAAGGAAGGAAGGAAGGCAGAATCAGAAAGCCCTAATCGATTTTC…
GmUBP10	TCTGGCACAGGAGCTGAGTCCTCTGACTCAAAAACTTTACCCATCCATTCCCCCCTTCTTAGTTCTGAGTTCTGACATGACATTCCCATCCAAACCCAACAAAGTTCTGTCCCCTCTCTCTCTCTCAGCATCATCATCCTGAAAGAATCGCAAGTGTTTTTTTTTTTATCTTGCAGTTCAAAGCAGCTTCGTTTTTCTCCTCTCTGTCTCTCAGGTTGTACTTGTATTATAGAATGAGTAGACCAACAACACGGAGTAAAAATAAAAGACAGAAACAAGGGGATGATGGCAATGGCACTAGTGAAATATGGAGGAAAATTCATAATACAGGGGTGGTATCCAAGGATGACATGAATCAATTGTATATGATTTGGAAGCCAGTTTGTTCAGGCTGCCGTG…
GmUBP11	GCTCACTCACACCAACCATCAATTTTTATTAAATGGCACCCTCTTTATTTACATTTACCGCGTTTTCTTTTGTTTTCCTCTTTCTCTCTCTTCCCCGCACACAGAACACAGAGACACTTTTCTTTCTCGATCCGAACCTAACAAAACAACAAGACAACCACGAGAGTTGAGTTCCGCTCCGTTGTTTTCAATTTTCCAGTGCCATCTTCTGTTTCATTGCGACTGCGATCAACATTTCTATTTTCCTCGTTAATCTCACCCTCACGGGTTGCCGCATCTTCCTCGTCGTCCAATCGTCAGGGTTGTTGGGTTGAGGGTTTTTCTCTGGTTCTTCCGCTCCGGTGTCATGCCAACCTATGTGTGGTGGTGATAGTAGCAGCTTCGGGTGTGTGGCTGCCG…
GmUBP12	GTTCTTTCTTTATTTATTTTTCCTCAAATTTTCTTTAAATTTTCATCAGCATTTTCGTCCTCCTCTCTCTCTCGCACGCGAAACCCTTGTTCTGTTCCCTGCTAACATATCTGTAGAGAAAACCAGACACCAGAAAAGGTTCGTTCAGAGACAAAACCCCAACGATCCAAACGGTCATTGAGCATTTCATGGTGCGAGTCACTGAGTTGAATCGGATAGGAATCTGAGTTTGTGATCGTTTGACGCGGTCATGGGTGCTGCGGGCTCCAAGCTCGAGAAGGCTCTCGGAGACCAATTCCCCGAAGGAGAACGTTACTTTGGCCTCGAGAATTTCGGCAACACTTGTTACTGCAACAGCGTCTTGCAGGCACTATACTTCTGTGTTCCGTTTCGCGAACA…
GmUBP13	TACCTCCCTCTCTGCCCTCACTTCTTCCCCTTTCCCCCACGCCACGCTCGCGAGTAAGAGGACTTGCTACTTCAATTCAAGGGTTCCACAAACAACAACAAGCCTTTTTTTTTTTTTCATGTTTAAACAATGAAAAGCAAGCTTAGACGATATTATTCACTCTGACTCCGAGCTATACACCACCGAGACCGAGCAGTGTTTCACTCTCATTTCACTTTTCTCCTCCCTATTCCCAAACTCGCGCTTAATCACGTCGAGGGCAAACAAACCTCGAATTTGAATAAAAAAAAATGAGGTTTGACGAGAACGCTATGAATTGGATTGGCGCTACCGTTGGTGACCTCGTGGGCACAGTGGGTGCAATATTATCACTAAAAGATACCAAAGTGGCGATTCCGT…
GmUBP14	GAAAGATTGAAAGAGCCGGCAAAACAAAACAGAAAACCGCAAAGCACGTCACTCACAACGACATAAAAAGACCAAGAAAACTTAAAGAAACAAAAAGCCCAATCCAACCTTATTTATATCGAAAAAACAACTCAATCCCCACTTGTTCTGTTTCGGAACTAAACAAGAAGAAAGAATCTGAACAATAATACTGATACACACAACACTAACACTAACAAGAAGGGAGGAAGAAGCTGAAAACCCTAATCTGCAGAGATGAGATGAGATGAAAATGAAAAGGCGTGGAATCAGCGCGGCAAGGAACATCGTAGATGCTTGTCTTGGGAGTGTGGGATCTCAAATGGCTCCTCCAATTCGTATTCTCCGCGTTCGTCTTGGCGATTGGACTGCACGCGCTGC…
GmUBP15	TCAAACTTGACCCATCCATTCCCCCTTCTTAGTTCTGACAATCCAAACCCAACATTAACAAAGCTCTCTCTCTCTCTCTTCTTTCTTCACTCTCTTTGCCTCTCTGACTCCCACCTCTGCTTAAGAATCGTAAGCGTTTTTTTGATCTTGCAGTTCTGAGCAGCTTTGTTTTTCTCCTCTCTGTCTCTCAGGGTTAGGTTGCACTTGTATTATAGAATGAGTAGACCGACAACACGGAGTAAAAATAAAAGACAGAAACAAGGGGATGATGGCAACGGCACTGGCGAAATATGGAGGAAAATTCATAATACAGGTGTGGTAACTGAGGATGATATGAATCAATTGTATATGATTTGGAAGCCAGTTTGTTCAGGCTGCCGTGTCAATAATAAAGATAAC…
GmUBP16	ATTTTCATTTACCGCGTTATCTTTTCTTTCTCTCTCTCTCCCCCCACACATTCACACTTTCTTTCTCGATCCCAACCTAACAAAACAACAAAACAACCACCAGAGTTGAGTTTCCGCTTCGTCGTTTTCAAATTTCCAGTGCCATCTTCAGTTTGTTTGCGACTGCGATCAGCATTTCCATTTCTAACTTCACGGATTCGAGTTTCCTCGTTAATCTCACCCTCACGGGTTGCCGCATCTTCCTCACCGTCCAATCGCGGAGGGTTGTTAGGTTGAGGGTTTTTCTCTGGTTGTTACGCTGCCGTTGGACCAATCTATGTGTGGTGGCGATAGCAGAAGCTTAGGGTGTGTGGCTGGCGCTGGATGTGTGTCGGGTGCAGGATAAATGCGTGTCACCGG…
GmUBP17	TCCACTTTTAAAACCCCCATTTCCATTGCAGCAGCATAAAGAAGCATACTCAATCGAAGCAAAGCACCTAGTGAAAGTGAGACTCTGTTTGCATTGTGCCAAGACTTGAAAAAGACTCATTTCTTTCTCTTTCTTTATAAATTCTTGCGTTTCTTCTCTTTCTATTACTTCTCGAAATCGCAGCTCTTGCTTGTTCTTCCGCCAAGGGTTTTTGGGGTTTCAGCGAACGACGATGACAATCGAACCCATGGATTTGCTCCGCTCCTATCTCTCCCGGGTTCGGATCCCCGAACCCACCAATCGCATCTACAAGCACGAATGCTGCATTTCCTTCGACTCTCCGAGGTCAGAAGGTGGTTTGTTCATTGACATGTGCACTTTTCTTGCTTTTGGGAAAGA…
GmUBP18	GCTGATATGATTTAGTAGAGAGTCGCGGTCCAACAAAAGAAGAGTCTCGTGGGGTTGGGTTCGTCGGCTGGCGCAGTGAACACGAGAGAGTGGGCCAGACAATCTCCTCTTGCTCTCGCCCCAAATATAAAACCCCAACACACAGAAACAAAGGCCTCAATATATTTTGTTTCGTTTCATTTTGCTCTTTCTTCAAGCCAACCTCTTCCCAACTCTTTGTTCCTTTCTTCCTCTCACTCTCACCATGATTACAGTAAGCGTAAGATGGCAAAAGGAGATTTTCAAAGATGTAGAACTTGACACTACCCAGTCTCCTTATGTTTTTAAATGCCAATTGTATGATTTGACTGGTGTGCCTCCCGAAAGACAAAAAATTATGGTCAAGGGTGGTCTTTTGAA…
GmUBP19	ATTTTCGTCGTGGTCCTCCTCCTCCTCTCTCTCGCGTAACCCTTGTTTCGCTCCCTGCTAACATAATCTGTAGAGAAAACCTGACACCAGAAAAGGTTCGTTCCGAGACAAAACCCAACGATCCAAACGGTCATTGAGCGTTTCATGGTGCGAGTCACTGAATTGAATCGGATAGGAATCTGAGTTTGTGATCGGTTGACGCGGTCATGGGTGCTGCCGGCTCCAAGCTTGAGAAGGCTCTCGGCGACCAATTCCCTGAAGGAGAACGTTACTTTGGCCTCGAGAATTTCGGCAACACTTGTTACTGCAACAGCGTCTTGCAGGCACTATACTTTTGTGTTCCCTTTCGCGAACAATTACTAGAGTATTATGGAAATAACAAAAGCATATTGGACGGGG…
GmUBP20	TTTGTAGTACTAGTTTCCGTCTGTCTCCCTCTCTGCCCTCACTAGTCACTTTCCGTTTCCCCAACGCTACGCTGGCGAGGCCAACGAAACCTCGAATTTCAAATAAAGAAATGGGGTTTAAAGAGAACTCCATGAATTGGATTGGCGTCACGGTTGGTGGCCTCGTGGGCATAGTGGGTGCAATATTGGCACTAAAAGATGCCAAAGTGGCGATTCCATTTACCTTGCCCTGGTCCTTCGCCACAGACAATAGTAGCTTCGAGAAATCGCTCTTTGTTCCCGGCTTGCAAAACCTCCAAAACAATTGCTTCCTCAACGTTGTTTTGCAGGCTCTAGCCAGCTGTTTTTGCTTTCAGAGTTTTCTTCACAGTGTGATTGGAGAGTGCGGGAGTAAGGACC…
GmUBP21	GTCCTTAGTTCCCACTCCCTCTATTTTCCCCCAACAACCAAGAAGTCGCTAGAAGAATTAAAGAAAATAAAAAGAAAAAAGAAAAAGAAAACAGAGCAACACACACCCCAACCGCAGAGAGAGGGAAACACGAAAAAAAAACTAACTGAACCTCTCAGTCGAGATATGCGATTGCGGTGGCGTCGGCGGTGGTCCGGGTTGTTGAGTCCCCGATCGACGGCCAATGCAGCGGTTCGTTGCGGCGGCGTGCGGCGTCGTTGATGGCCCTGCAGATGACTTGGCAGCCGAGTCTCCTGAGTCAGAAACGCAAAACCGGAACCGGTCCTCCCTTAGGGCTCCGTAACCTAGGCAACTCGTGCTACCTCAACAGCGTCCTCCAGTGCCTCACCTACACTCCTC…
GmUBP22	GTCAGCTGGCGCAGTGAACACGAATGAGTGGGCCAGACACTCCTCTCGCTCACGCTCTCAGCCTCGGCCCAAATATAAAACCCCAACACACAGAAAGAAGGAAAGGCCTCAATATCTTTCGTTTCGTTTTGCCCTTTCTTCAAGCCAACCTCTTCACAACTCTTCTTTGTTCCTTTCTTCCTCTCACTACCACCATGATCACAGTAAGCGTAAGATGGCAAAAGGAGATTTTCAAAGATGTAGAACTTGACACTACCCAGTCTGCTTATGTTTTTAAATGCCAATTGTATGATTTGACTGGTGTGCCTCCTGAAAGACAAAAAATTATGGTCAAGGGTGGTCTTTTGAAGGATGATGCTGATTGGTCAACAGTAGGGGTGAAAGAGGGTCAAAAGCTAA…
GmUBP23	TAAAAGAGAGCGCGCGCGCGATGTGACTTTGGCGAAAATGAATTTGGTGCCAAACCAAACCCCTCTTTTTCTTTTTCCCTCTCATTTCAAACGCTTTTCACCTTCCCTCCTCTTTCTTCTCTAAACCCTACCTCCCTAACCCCCCTTCCCCAATTTCTTTTCTCCTTTTTTAAAATTCTAAATTTTTCCCCAAATTCGCAGATTCAAAAACTTCCACCTTCTTATATTTTTCCTAGTTCAATCGTTCAACGCCGTTTGTTCTCGAAAATCAGCGCCTAATTTTTCAACCCTAATATATACTCGTCGGGAATTTCAATGTGTCTTTCACTCTCTTCACCAGCGATGGCCGCAGAGGAGCCATTGGATGCTTCCCCCTCGCCGAATCTGTTTTCCGAAACC…
GmUBP24	GCTCTTTAAGGCAAGAAGGGACAAAGGGGCGTTTTTTACTTACCCTTTCCTTCATTTCATTCCATAACCTAACCCTAAACCAAAATTCAGAGAGAGGCTTTTGTGTTAACCTTTCTGTCGATGCTCCGTGTTGGTGCTACCAAGGCTCAGTCGGAGAGGAGGGTTTCATTGTTAAATGCTCTCTCTCTTCACTCTCTGCTCACCCTTTTCCCCTTTCATGTCTTCAATCACCGCCTCTCCTTCAGGGTCTCCAAAAACCCTACTTTTTAATTTCCATCCCAACCCTTTTCTTTTTTTCCATACTGGGAATTTAATATTCAATTTTAGCCTCCTGGGTTTCCAACCTCCATCTCCTCACCAACACGAGTGATTCAAAGATGTTTCTATTTGGGTCATTTA…
GmUBP25	TGGGGTTTATTGTGACGAAATTCCTGAAACGTCCTATTCTTCCGTGCGCGAGCGAGCAACCCTTCTCACTAAAAAAGTCACGGTTTTTGCTTCTTCACATTGCTCACTCTCACTCACTAAATATATATACACTCTCTTACACTCCAATTTTTTCTTTGTCTATGAATTTCTTTCTTTTCTGCGTCTTTTCCTTCTTTCAGCACAACAATGACTCTCATGACTCCTCCTCCAATGGATGTAATCGATTCTTTCTTTCTTTTTCTTTCTTTTCTGCCTCAACTGAATTCGATTGCATTCACCCAGCAACAGCAGCAGCAGGAGCACGATGAGATGCTGGTTCCTCGCTCTGACCTGCCTGAAGGTCCTCAACCTATGGAAGCCCAAGCAGAAATCCCAAGT…
GmUBP26	TTGAAGGTGGGGAATAAGAGAGAGAAGCAGCCGTTGAAAAGACTGTAAAGGTTTGTGAAGGAAGGAAGTGAGTGGGATCATAAAAATTCATTCATTTCGTTTACATTGCACATTACCTTCCCTGTCCTTGTCGCACTCCCTGCAATCTAGGGTTCTTTGAATATACTGTATCCTGCCTTTTTACCCTTTACACATCCCTTTCGTTTGGTCTCTCCGTCACTGTTCATCCACTTCGATCTGTTCAATTCAGGGTTTTATTCGAGATCTTTGTTGCTCGTCGCGTCGATACAAATACAATCCACCATGACAATCGCCGATTCAGTTTTTCCGATGGATAATGTGGCCAGTTGCATACAGCTTCCGCCGGAGGAGGAAAACCGGATCGTGTCGGAGTTGATC…
GmUBP27	AATCTGTCACGGATATTGTGGAGGGCAATAGTGGCGCGTCCAAAGACCTCTTATTTTCGGAAGTTTTTTTTTTCTTTTTTCCTAAACGCCGTTCTTCTTTCCATTTTCTCCATTTTTTTTTTCCTTCATCCAATCTGCATTCTCTTGCGCTCGCTCGACAACAACAGAAAGCGGCACGACAAACCCTAGCGATTCGATGGTGTGCGATGCGACTCACTGAGTTGAACTAGATAAAGATCTGAGTCGCGGTGATTGGTTCGACGCGCTCATGGGTGCTGCGGGCTCCAAGCTCGAGAAGGCTCTCGGCGACCAATTCCCTGAAGGAGAGCGTTACTTTGGCCTTGAGAATTTCGGCAATACTTGTTACTGCAACAGCGTTTTGCAGGCACTATACTTCTG…
GmUBP28	ATTTTTATGTAGCGAGTGCTGCTAGGATTTGTAAAGGGAGGGGAACCAATTTTGTCAAAAGACTTCATGTTTCCATACATTTCAATACCTTATTGATGTTTTAATAAAAATCTTTCTTTGCTGATGATAATCAAGCACATAAATATCCACATAGAAGCAAGCTGTCTTGCTGCTATAATTGAAGATTGCAGAGTTATGAGCAGAAATCCTGGATCAATTGGTCTGAATTTCAGACATATAGAAGGCAACAGAGCAGCACACAACACATTGTCTTGCTTCTTTGTCCTCTAATTTTCATGCACATAGTTCATAGTTTTTTCACCAACACTATCTCGAAGAGCAAATGAATGAAAGGAACACGTATTGAATCCCACTTAATGGTTTTACTCGCAAAGCTAG…
GmUBP29	TCTAAAAGGCTTTGTGTGTGCATCCTTGGGTTCAAAAGTGGTTTGTGCGTGCGCGCGAATGAGAAGGGACATTTCGGATTCACCATTTAAGATGTTTGTGTTTGGGTCATTTACTGAAGATGAAACCCGATCATTGCTGTCAAAGCAGTCTTTTGGGAAAAAGGAAAAGCCTGTGGAGAAGAATCAGCTGCAATTTGGTTCTCTGAATTCTGTTACTGTTGAGTCAAACAATCTGCTAAATTCATCAAAAGCATCTTATAATGCTCCACCCTCTGATTCTCGGAAATGTAATGGAGTGAAAAGTGCCATTGATAATTCACCTGAAGTGTCAGGGACAGTTAAAGAGAATGGCAGCATTACGAATATCTCCCCTAGGTCCACCAGTACCATTAGTGTAAA…
GmUBP30	ACCTAGTGAAAGTGAGACTCGTTTGTATCGTACCAAGACTTGTAAAAGACTTCATTTCTTTCTTTCTTTCTTTCTCTCTCTCTCTTTTAAATTCTCGCGTTACTTATTTTTATCACTTCTCTTGCTCTTCCGCCAAGGGTTTTCGGTGTTTCAGCGAACGACGATGACCATCCAACCCTTGGATTTGCTCCGCTCCAATCTCTCCCGGGTTCGGATCCCCGAACCCACCAATCGCATCTACAAGCACGAATGCTGCGTTTCGTTCGACTCTCCGAGGTCGGAAGGTGGTTTGTTCGTCGACATGTGTACTTTTCTTGCTTTCGGGAAGGATTTTGTTGGTTGGAATTATGAGAAGACTGGAAATCCTGTCTATTTGCATATAAAGCAGACAAATAAATT…
GmUBP31	TAAATGTGCAAAACGTAGGATATATTTTTCCCTCCCTGTATTGCATCGCATCCTCCTCTTCAAAGAAAAAGCTCCACTTGTATTGTATTGTATTGTCATGTTACTTCTTTCTCTGCAAATCCTTCGTATTCTGCTCTATAAATGTTAATAATCTGCAAATTTTGGAAGCGAATTTTCTAAATCGCTCTGTCTCTCTCGCTGCAATGGACTGTGCCTCCGAAGATTGCTCCGATAACTCTCAGCGACCGGACTCACACAAGGACCAGCGAGTCTATTTCGTTCCTCACAGGTGGTGGAAGGATGCTCAGGATTCAATGCCGGAGGCAGATTCGGATAAGAAGAAGGGAATTGCGTTTGCCTCTTTTCCAGGTTCGTCCTATGCTGGTCCTATGAAGATTA…
GmUBP32	ATTTTTATTGTTTTCTACAAATATAGAAAGCAGAGTATAAAATAAAGCAGTGAAGCAATGAGAATGAGAGAAGGAGGCAGAAAGGAGTGAGCAGAAGCTGAACACTTATTAACCGTTGATTCTCCGATCCCCACAACCCAAAGAAAACGAATCCTCATCAATCTCAATGCTCTCTCACTCTCATTCCTCCAATCTCAGCCGTTGATTTTCCGATCCATGCTAGGGTTACCGCATTATCACCGCCATGTCCTCCAAGATCAACGGTCAGATTTCTCCCCTGCCCTGTCCCCACTTGGCCGAGTTCCACCGCACCTCCGCCAAGCCATTCCTAGCCCTCCACAACTGCCTCCGGATCAAGCCTCCCGGCGGCCGCGCCTCCCTCCGCCGCAATCCCGACGA…
GmUBP33	CAACTAGGCCGATGGCTGTTGAATTTCCTGTCGGACTTGAAAGCAATTGTCCTCTATTTCTTCTTGGAATTTATTTTTTCCCCTCTTCTACCTGTAAATTTAACGTTCAAGCAAACTATGCTGGCACTATATTTAAGATGTGCAAGTTTGGGAACTCTTTGTTGAGTCTGTTGTTTCTTTGCTGTAAAAGTTTGAGCAAGCCTGGATTACATTTCATCAGGTTATAGTGTTATTATACAAGGTTTGAATGCTGGGGAATGGGTTATGCTGCACTTGAAGTTTCTGTTTACTCAGATGCTGATTACTTAGACTTTTAGGGGATGATATTCTGATTAGTGATTTTGGGAGGAAACTGGACATGAGTATGCTTGTGGGGATATGCTCGAACCGCGAGAATCT…
GmUBP34	CCCTCCCTGTCTGTATTGTATTGCATTTGCATCCACCACTTCACAGAAAAAGCTCCACTTGTATTGCTACTTCTTTCTCTGCAAATCCTTCATTTTCTGCTCTATAAATATTAATAAACTGCAAATTTTCGAAGCGAATTTTCTAAATCTCTCTCTCTGCGATGGTGTGTGCCTCCGAAGATTGCTCCGATAACTCTCAGCGACCGGACTCACACAAGGACCAGCGAGTCTATTTCGTTCCTCACAGGTGGTGGAAGGATGCTCAGGATTCAATGCCGGCGGATTCGGATAAGAAGAAGGGAATTGCGTTCGCCTCTTTTCCCGGTTCGTCCTATGCTGGTCCTATGAAGATTATCAATAACATCTTTAACTCAGATCTTGTGTTCAGTCTTCGGAGGG…
GmUBP35	GAGCAATAGCAACACAGCAATAGCTTCTGGTGATCTCGTTTTCTCACATTGCTCTCTTCCCCCTTTCTCTCTCCTCTTTCTCTCTCTTCCATTGCTTCTCCATAAGCAACGCCACGCGAGGTCAATTGCGCCATCGCCATGACTGTGATGACTCCTGCTCCCATTGACCAGCAGCAGGAGGACGAGGAGATGCTTGTCCCGCACACGGATTTGGCTGAGAATAATCACCAACCCATGGAAGTTGTGGCTCAACCTGATGCTGCCAACACTGTGGAGAGTCAGCCTGTCGAGGATCCTTCAACGTCAAGGTTCACATGGAAAATTGACAACTTTTCTAGGATGAATACAAAGAAGCTCTATTCAGAAATATTTGTTGTTGGTGGTTATAAATGGCGTGTA…
GmUBP36	ATATATTATATTATATTACTACATAATATTATAATTATATAATATATTATATTAATTATTATATATATTAACGAGTTTACGAAAGTTCCTGGTACGAAGCAACAGAGATTCAGGAGGAGCCAGAGTGAGTGATACAGAGAAAGAAGAAAGATTTAAAATTGGAAGAGGAACAATTGGAAGGAGAAAACCCTAATTGGAGGATGTGATTTATTGCATAATCGATGGAAAAACCCTAGATTCGGAGCAGGGGGCGCAATCGACGACGCCGTAGATGCTTGTTGCGGTTGGAGCGTCGTGGGATCTGAATTGGTTCCTGCAATTGTTGCTCTCCGTCATCGTCGTGGCCATTGGGGTTCACTACTTCGTCAAGGTCACCGCTTCCAAATACTTCTTGGTCGA…
GmUBP37	GATTATACTATATGACCAATGACTCAATACGCTACTGAGTCGGTTTCTTTTCTCTATTCTTTTTTTCTTTCTTTCTTTTCAATAGTAAACGCAAAAGCTCACAAACAACACAATTTCTGCTGGGTCTTCTCTTCGGGGTCAGACTCTAAAAGCAAGCATCTATCTAATTGATGGAAGCGTGTTTTCGTAATTTTATTTCATTTTAGTTTTTGTTATTATTTCATGAATCATGATCATCGTCTTCTTCTCTCGACAAAACCAATAAGTGTCCACTTCTTTTCACGTTTTCAATCGTTCTAGTCTTTGTTCTTTGATCTTCATTCATTCTTTTTCGATCACATCATTCTTAACGACACCATTAATTACCACCTTCAGTTTCGTTAACAATCAATATTTTTT…
GmUBP38	TCACTCTGAATGCCACAAGTACTACTACCACCGCCTTTTGCAATATATAGGTGTGGTGTGTAGTGTAGCCTGTATGCTCTGCCACAGGCACAGCACAGCCACAGCCACAGCACAAAAGGAGGGAAAACTGTGACTCAAAATTGATCCCTCAATTCACCAACACATACTTTTACTTGGCCCATTACGAACCAATTGTCCTTTTCCCTCTTTTCACTCTGTCACTCTCACTCTTCACCATTCCCTGCAACCTCTTTTTCTTTTCCTTCTTCTGTGAAAGGGGTTAGGTTTTATAATTGTACAATGACTAGACCAACAACTCGAAGTAAAAATAAAAGGCAGAGACAGGGGGATGATGATGGTGGTGGCACTTCTGACATATGGAGGAAAATTCACATAACG…
GmUBP39	TTCTTTTCTAGTTCTCTCTCTTCTCAAATTCTTTTTACCGTGAAATTCCATTTTCTTCATCTTTCTAAGCAGTAGCCAGCAATTTCCCTTTCTTTCTTCTCTCTTGCCCGAATCGCAAGTCCAAACACAGTTTCAATTCCACCATCTTTCTTCTTCTATTCCTCTTTTCGTTTTTTCGTTTATAAATTCTAAAATTCCAAACACAGTTATTCACGCATGACATTTCACCAATCTCTCACTCTGCGTCTTCGAGCTACATATGCCTCATCCTCTCTCGCTCCGCGTGTTCTTCCTCGCTAATCTCACCGGCAACTACGTCACCGCCCAATCGAAAAGAGACTCTTTCCGCGATCGCACTCTCCGTTGTTACTTTCCACGCGCCCCCGCGGCGCGTCGCGT…
GmUBP40	TTTTTTTATATGCTCATTGCTTTGTTCTGTGCCATCATTGCATTTTTGACTGTTGACATCTTTCTGTGTGTTAGTGAAATGGTATTTAATAAGGGCATTTTGTTTTGTTTTTAGCTTTGTTTTGTTGAACTGGATGATGAACATGACAACTAGGTCGATGGCTGTTGAATTTCCTGTCAGACTTGAAAGCAATTGTCCTTTATTTCTTGAAATTTATTTTTTCCCCCCTTCTACCTGTAAATTTAAAGTTCAAGCAAACTATGCTGATACTATGTTAAAGATGTGCAAGTTTGGGAACTCTTTGTTGAGTCAGTTGTTTCTTTGCTGTAAAAGATTGAGCAAGCATGGATTACTTTACATCAGGTTATAGTGTTATACAAGATCATGAAATTGAAGTAG…
GmUBP41	CAATAACCAAGAAATCGCTAGAAGAATTAAAGGAAAAAAAAAAAGAAAAAGGAAAAGAAAAAATAAAACAGAGCAACACACCAACCGCATAGAGAGGGAAACACCGAAAAAACTAACTGAACCTCTCTCAGTCAAAATATGCGATTGCGGTGGCGTCGGCGGTGGCCCGGGTTGTTGAGTCCCCGATCGACGGCCAATGCAGCGGCTCGTTGCGGCGGCGTGTGGCGTCGTTGATGGCCCTGCAGATGACTTGGCAGCCGAGTCTCCTGAGTCAGAAACGCAAAACCGGAACCGGTCCTCCGTTAGGGCTCCGTAACCTAGGCAACTCGTGCTACCTCAACAGCGTCCTCCAGTGCCTCACCTACACTCCTCCTCTCGCCAATTTCTGCCTCCGTCTCC…
GmUBP42	TTTAGTAGCCACTACCGTTCAACTATTACTTCTCTTTCCAGAAGCCGAAACCCTCTGCTTCTTCCGCGTCTTCTTCTTCTCTTCTCTTTTCGAAGCTTCTCGAACTCCACCAATGGCCGAAACCATCGTGATCCAAACGGAGCCTCCGAATCCGCCGGATCCTTCTTCGTCCACTACTACTACCGCCGCTCCTCCTTTGCTGTCGAGAAAAATCGTGTTTCTTCCTGTCAAGAAGCCCTTCAAGGGTTTCTCCAACCATTTCCACGTCGAAACCCTAAACCCTTCCTCCTCCTCCGAACCTCGCCCCTCCGGTTCCGTCGCTAAGAAACACGACGCTTCCGAATTCTCCGAGTACGGCTTGGATCCGGAGTTCAGCTTCGGAATTACCTTCCGCAGAAT…
GmUBP43	TTGAATATATTTTTATTGTTTACAATACAAATATAGAAAGCAGAGTGTATAAAATAAAGCAGTGAAGCAGCGAGAGTGAGAGAAGCGAGGCAGAAGCTGAACACTTATTAAGGAGTAAAGTTTCGGCCCCACAACCCAAAGAAATCGAATCCTCATCAATCTCAATGCTCTCTCACTCTCATTCCTCCAATCTCAGCCGTTGATTCTCCCATCCATGAACCTTATGCCCTCGAAACCTAAGGTTACCGCATTATCACCGCCATGTCCTCCAAGATCAACGGTCAGATTTCTCCCCAGCCCTGTCCCCACTTGGCCGAGTTCCGCCGCACCTCCGCCAAGCCATTCCTAGCCCTCCACAACTGCCTCCGGATCAAGCCCCCCGGCGGCCGCGCCGCCCTC…
GmUBP44	TAGAACCACCACCTTTTGCAATGTGTAAGTGTGAGTGTAGCCTCTGCTGCTCTGCCCCAGCAACAGGTCACAGCACAGAAGGAGGGAAAACTGTGACTCAAAATTGACCCATCAATTCACCAAAACACACATATACTTACTTGGCCCAAGACAAACCAATTGTCCTTTTCCCTCTTTTCACACTCTCATTCTCACTTTTCACCTTCTTCCTTCCTTCCTTCCTTCCTTCACCATTCCCTGCAACCTCTTTTTCTTCTCCTTCTCCTTATGTGAAAGTTTCCTGTCCCTTTTTCAGGGGTTAGGTTTTATAGTTGTACAATGACTAGACTGGCAACTCGAAGAAAAAATAAAAGGCAGAGACAGGGGGATGATGGTGGTGGTGGCACTTCTGACATATGG…
GmUBP45	TTTTTTTCCTTTCTTTTCAATAGAAAAAAAAAAAAAAGCAAAAGCTCTCAAACAACAATTTCTGCTGGGTCTTCTCTTCAGAGTCAGACTCTAAAAGCAAGCATCTATCTTATTGATGGAAGCGTGTTTTGGTTATTTTATTTCATTTCATGATTCATGATCATCATCATCATCTTCTCTCGACAAAATCAATAACTGTCCACTTCTACTTCTTTTCACGTTTTCAATCGTTCTTGTTCTTGTCTTTGTTCTTTGATCTTCATTCATTCTTTTTTCGATCACCTCATTCTTAAAGAGAAACCATCAATAACCACCCTTCAGTTTCCGCAACAATCAATATTTTGTTTTTGTTTTCAAAAGATTGAATTTTAACCTTCTTTGAAAAAAATATCCCATCAC…
GmUBP46	GACTTTCTCGAAGTTCTGATCCGAAGGAAGAGAGATTCAGGAGGGAGCCAGAGTGAGGGATACAGAGAAAGAAGAAGGATAAAGATTTAAAATTGGAAGAGGAACAATAGGAAGGGAAGGGAGAAAACCCTAATTAATAGATAATAGAAAGAGATTGCATGATCGATGGAAAAACCCTAGAAGAATCATCGGAGCAGGCAGGCAAGGGGGCACAATCGACGACGCCGTAGATGCTTGTTGCGGTTGGAGCGTCGTGGGATCTGAATTGGTTCCTGCAACTGTTGCTCTCCGTCATCGTCGTGGCCGTTGGGGTTCACTATTTCGTCAAGGCCACCGCTTCCAAGTACTTCTTAGTCGACGCCAATTTCGAAGGGGACCACCACGCCCTCGCCGCCGCCG…
GmUBP47	GATTAGGGTACAGTTGCGTGCTTGGTTTCTTCTCAAAAGAGGGGGCGGATCGGGTAGTGACCCGCCTGGACTGGTAAACAAACCAAACCAAACCTTGCAGGTCTCTCGTCAGAGGCATCCATTCCGTTCCCACAGCACTCACCACACTGTTACTCTTCTTCAATCCTTACTACAGACAGCAGTATCTTTTATTGGATTTATCTCACTCACTCACTGGCTTTGTTTTGCATCTTCTCTTGCCCAACTCCTCCAGGCCTTTCCGCCTACTCGCTGGCAGGAACTGATGGGGAAGAAAGTCAGAAAGAAGACTCGAGGTTCTGCCAAGGAGATGGGGGTTGCTACCCATTTGCCAATCAAGGTTATTGAATCATCCAACCCGACTGTCGAGTCTTTTGATGA…
GmUBP48	TTGAAATTGAAAGTTGAGACTTGAAACCGTTTTTACACAATCTGTCACGGATATTATGGAGGGCAACAGTGGCGCGTCCTAAGACCTCTTTATTTTCGGAAGATTTTTTTTCCTAAACGCCGTTCTTCTTTCCATTTTCTCCATTTTTTCTTCCTCCATCTGCATTCTCTTTCGCTCGACAAACCCTAGCGATTTGATGCTGTGCGATGCGACTCGCTGAGTTGAACCGGATAAAGATCTGAGTCGCGGTGATCGGTTCGACGCGCTCATGGGTGCTGCGGGCTCCAAGCTCGAGAAGGCTCTCGGCGACCAATTCCCCGAAGGAGAGCGTTACTTTGGCCTCGAGAATTTTGGCAATACTTGTTACTGCAACAGCGTTTTGCAGGCACTATACTTCTG…
GmUBP49	GGATAAGTACCCTAGTAAATTATCTCGACAATTTTAATGAAAATAAATTTGCAATTGTGTAGAACTTCACAGAACCGAGGTAACCCACGGCTAACCGCTGTTAAACGCGGATACAAGAGAGAGTCGCAGTTGTTTGTGGTTGTTGTTGTTTTTGTCGTTTTCCTCTGAAACTCTGTTGTCTCAAACGGTTGTGTTGAGTTGAGATCGAGAGAGGAAAGATGACAGAGGTGCCGATGTGTATCGCCAGCGTCTCTGAGCTGAGTCCAGATGAGGAGAGGATCTTGATCAGAGACATTGCTCTCACTGCCCAAGCTAACAGCAAAGAAGGCGACACCTTCTTCTTAATCACTCAGAGATGGTGGCAACATTGGATTGAATATGTGAACCAGGAACAGACAA…
GmUBP50	ATGATTAAAGAAAAGGGTGCAACTCGGTGCAAGCAAAGAATTAAGAAGTGTGATTGTTTAAAACGTGATGATGATGATGTTGCATTTGACGTAGCGAAGAAAAGGGATTTCTATTCTATGACCCGTTTATCCGAGAGACTGGTCCGTTTGCGTGGGTTGTTTCCGAAACCGACCCGTTTTCTCGCTCTTGTTTCTCTCTCCTATCTCCTTCATCTCTGCAAGTTCCTCGCTCGCTTCCTACTCTCCCAAATACTACCCGCCATGGACAACCTCTTCTCTGATTACTTCTCCGACGACTTCGATTCCTCCCCCTACCGTCCCCACCGCCGCTTCCTCCAAGACCAAGACCACCACCGCGACCGCGATTTCGCCGCCCTCGAGCGCCTCTACCTCCTCCCC…
GmUBP51	TTTGACGTGCTGGCTGGAGAATCGTGGAGACCCTCTACTCTGCCCTGCACTGTTGCTTTAGAGCTCACATCATAGGTGTGATTAACACTTGGGTTTTTCTATTTGGACCCTTAACAATGAAGAGATTCACAACATCAGTTCAATGCACGTGAGAGTGACTGGGGTTTCATTAATTTCATGCCACTTGCTGAATTGTATGATCCTGCTAGAGGTTATCTTGTGAATGATACATGTGTTGTTGAGGCTGACATTTCTGTGCGTAAAGATATGGATTGGTCATATGATTCAAAAAAGGAAACTGGTTATGTTGGACTGAAAAACCAAGGAGCTACATGTTATATGAATTCTCTGCTTCAAACATTGTACCACATTTCTTATTTCCGAAAGGCTGTGTACCAT…
GmUBP52	TATTAATTTACCCAAACCAGAAATTCGCAAATCATCTTAGTAAAAGCTTTTTAAAACGATACCATGGCAGAGGAAAATTTCTACATGGGTGAGAGAATTAAACTTGAATATAAAAGCGAGAAGCAGCCGTTGAAAAGACGGTAAAGGTCTGTGCAGTGAATGGGATCATAAAAATTCATTTTTGGTTTACATTGCACATTACCTTCCCTGTCCTTGTCGCACTCCCTGCAATCTATGGTTCTTCGAATATACTGTATCGTGCCTTATTAGCCTTTTTACACATCTCTTTCGTTTGGTTTCCCTGTCACTGTTCATCCACTCGATCTGTTCAATTCAGGGCTTTATTCGAGATCTTTATTGTTCGTCGCGTCGATACAAATACAATCCACCATGACAATC…

## Sheet: Table S4
Gene Name	GmUBP Amino Acids Sequence
GmUBP1	MCLSLSSPAMASEEPMDAPPAPNLLSETLSAAELVADLGGDYALFPPGGGSTEFRQLDDD VSSSLWSSALVSNSRVSAVAPESWIAPQGNWLLPENEGSDNAESASEVVPSKMGAGLVNL GNTCFLNAILQCFTHTVPLVQGLRSSTHPIPCSGHKDGFCVICALRIHVERSLAASGGTF SPLEFVNNLKYFSSDFRRYQQEDAHEFMQCTLDKLERCFLGLKKSNLNFEDVNLVEKVFG GRLISKLQCSTCDHTSNTFEPLIDMSLEIDNVDSLPSALESFTKVENIDDNLQCDNCKEE VSMEKQLMLDQTPSVAAFHLKRFKTDGILVEKIDKHIDFPLELDLQPYTIKVMEDPGAEN DVPLKYDLYAIVVHTGLSSTSGHYFCFVRSAPD…
GmUBP2	MLVPGILGFPGLVYLVLALGFAVIRHVWRNAEAKREEEAVMMMRLVADADVTEMEVAEEA VAVASEVEYSSLAPVNGSRWYQCAMCCAPTTMRCSRCKAVRYCSGKCQISHWRQGHKDEC CPPTTTMELKDENLSSRASVSKTESGLHEINGTHAGISSSNDSYSSLDPLVAARKSFDDN HRSRFAKPVCNDTTDDTSVASPHNKQTVNMKCSENIEVKDSSASKRSKSNHSNATDETRF KSKFPKTQSDTSHDEAANLGSHERRRKAAIVEKLAKDTSKCKTVPYLSGSSKYVVIDDVE EESHLPKYREARRSSSSSRERLSSATKGDFPSQSKCMETDNCHTLPAKVSAVPNLPQNVC SGLKISMQKVVQQFRSSKESRSNSISAENEMGF…
GmUBP3	MLVPGILGFHGLVYVVLALGFAVIRHVWRNVEAKREEEGMMMMMRMVADADVTETEVAET AEVTVASEVEYSSPVPVDGSRWFQCAVCCAPTTMRCSRCKAVRYCSGKCQISHWRLGHKD ECCPPTTTMELKDKNLSSRASVSKTESGLHEINGTHAGISSSNDSYSSPDPLVAARKSFD DNHHSRFAKPVCNDTTDYTSAASAHNKETVNMKCSENIEVKDSSASKRSKPNPSNATDET RFKSKFPKTKSDASHDEAANLGSHERRRKAAIVEKSATDTSKCKTVSHLSGSSKYAVIDD VEEESHLPKYREARRSSSSSRDRLSSATKGDFSSQSKCMTTDNNHTLPTKVSAIPNLPQN VRSGLKTSMQKVVQQFRSSKESRSNSISAENEM…
GmUBP4	MAETIVIQTEPPNPPDPSSSTTIATPLLSRNIVFLPVKKPFKGFSNDFHIETLNPSSSEP RPSGSVAKKHDASEFSEYGLDPELSFGITFRRIGAGLRNLGNTCFLNSVLQCLTYTEPLA AYLQSGKHKTSCHVAGFCALCAIQNHVSRALQSTGRILSPEDLVGNLRCISRNFRNARQE DAHEYMVNLLECMHKCCLPSGIPSESPGAYEKSFVHKIFGGRLRSQVKCHQCSYCSNKFD PFLDLSLEIFKADSLQKALSNFTAAEWLDGGEKEYHCQRCKQKVRALKQLTIHKAPYVLT IHLKRFHAHDPGQKIKKKIQFGCALDLKPFVSGSYDGDVKYSLYGVLVHAGSSTHSGHYY CYVRTSNNMWYTLDDNRVSHVSEREVLNQQAYM…
GmUBP5	MRVTIDLGFWSLVLVAVVGLSVPAVAFFVRHGCRRTAARAEEIKRLLVLANEESVRAETE TEALYYHQYRVVSGELPRDKVCAVCYSPTTTRCARCKAVHYCSGKCQIVHWRQDHKDKCH PPSPTCQTEDLVSDLGKKVAEPDYRGVHDEKSQIKSREYATSSDKPLLSDMRCSPDISCA RDDSVRVESLQEGNVTGSNSELSSNSFSGFSASTGASESSDDSSVCESVTSNEHERCEGH IFVDPTIDIFYTTCNSIGESIPLSPKFASLVDLVDGNPAMHKLNQIRPDFSKQESKLTLN GSSGLCMWKGATIEPITVSSGFWNTTLDSTRIKDDSNSDPLASHYDDSAPKSVKNNMPCA RSASSENEGVGCADALSIHNLQTVGLRVSNHVI…
GmUBP6	MTVMTPAPIDQQQEDEEMLVPHTDLAENNHQPMEVVAQPDAANTVESQPVEDPSTSRFTW KIENFSRMNTKKLYSEIFVVGGYKWRVLIFPKGNNVDYLSMYLDVADSASLPYGWSRYAQ FSLAVVNQIHNKYSVRKDTQHQFNARESDWGFTSFMPLGELYDPSRGYLVNDTLVVEAEV LVRRIVDYWTYDSKKETGYVGLKNQGATCYMNSLLQTLYHIPYFRKAVYHMPTTENDMPS GSIPLALQSLFYKLQYSDTSVATKELTKSFGWDTYDSFMQHDVQELNRVLCEKLEDKMKG TVVEGTIQKLFEGHHMNYIECINVDYKSTRKESFYDLQLDVKGCPDVYASFDKYVEVERL EGDNKYHAEQYGLQDAKKGVLFIDFPPVLQLQL…
GmUBP7	MTEVLMCIASVSELSPDEERILIRDIALASQANSKEGDTFFLITQRWWQHWIEYVNQDQT NTSYDASSLSEQFDLANSSALKRPAGIDNSDLIDDAVLEDSGTGIEIHDTLLEGRDYVLL PQEVWNQLFRWYGGGPTLARKVISSGLSQTELAVEVYPLRLQLLMLPKNDRFPIRISKKE TIGQLHRKACEIFDLQPDQLSLLQVCIWDYYARRRHALMNDMDKTLDDANLQMDQDILVE VINNTNNTSFAQENGSAQREANSALVEPSKSSLSIAGGLSASRGASKGYNTDLSSSQNLN SPVRDVENPYGTSGVTTRSSFLGLTGLLNLGNTCYMNSAIQCLVHTPEFARYFREDYHRE INWQNPLGMVGELALAFGELLRKLWAPGRTPIA…
GmUBP8	MTRLSERLVRLFPKPTRFLALVSLSTLHHLCKSLARFLLSQTLPATMDNNNLFSDYFSDD LDSSPYRPHRRDHDHDHYRDFAALERLYLLPYTWWLEEAQKNEEADHRGEAVLYTVSCNS DSEAEILLHLRKEEDPHNNNIGVSARQYALVPEGLWLRALKRHNDFNNAVKDFGSIPYEE DCLPDLFPLQVKIFVSWETSLLVAKISQKENVAAFYEKACDIFNSAYNPVHIWDFSGQTT QFFLNDKSRLPNDSPGQPRKEVVLELQVHGLPDSMGGNGRNEMILDRSQMECSHSGSVIV NGSTDNVIPCVSVTNHFRGSSCRAIRSLGLTGLQNLGNTCFMNSAIQCLAHTPKLVDFFL GDYRKEINYENPLGMNGELALAFGDLLRKLWVP…
GmUBP9	MLLSGGVSDLKWILQFVFYAFVLAIGLHALLKNTASKYFDLDATFHAHAIPGLLMDHSLC AVCRNPANKKCSRCKSVRYCSQACQQMHWKSEHKVRCKEFQGSSTSVMMNLAQTEVTNRV FKASSAAVNRSTCTSSIALIPECGRGTSRTIKQPKSVLFPYDEFVKLFNWDKPGFPPCGL LNCGNSCFANVVLQCLSFTRPLIAFLLEKGHHRECCHNDWCFLCEFETHVEKVRLSSQAF SPMNILSRLPNISGTLGYGRQEDAHEFMRFSIDAMQSVCLDEFGGEKVVPPRNQETTLIQ HIFGGHLQSEVICTECEKNSNQYENMMDLTVEIHGDAASLEECLDQFTAKEWLHGDNMYK CDGCKGYVKAWKRLTVKQAPNILTIALKRFQSG…
GmUBP10	MSRPTTRSKNKRQKQGDDGNGTSEIWRKIHNTGVVSKDDMNQLYMIWKPVCSGCRVNTKD NPNCFCALVPPPNGARKSGLWQKMSDVVESLGHDPTKDLRASADSPAGLTNLGATCYANC ILQCLYMNKSFREGMFSVERDVLQQHPVLDQLARLFVQLHISKMAFIDSSPFVKTLELDN GVQQDSHEFLTLLLSLLERCLSHSKVPKATTIVQDLFRGSVSHVTTCSQCGRDSEASSKM EDFYELELNVKGLKSLDESLDEYLTAEELNGDNQYFCESCKTRVDATRSIKLCTLPKVLN FQLKRYVFLPKTTTKKKVTSAFSFPAELDMRHRMSELSQFNLVYDLSAVLIHKGTGANSG HYIAHIKDVNTGQWWEFDDEHVTNLGFHPFGEE…
GmUBP11	MRVTGDLGFSSLVLVVVCVVLPVIGFVIRRKWQVSEARKDEIKRLLVLAAEETARAEKEA SYEYGTAVSAAPSNLCAVCYFPATARCAQCKSVRYCSFECQTVHWRQGHKLECRPPSTTC WSDDVASDHGRKLVEQGYSGIHVEKSESEGKECKVASEKSPISDICFSPKVSPGKDGNIR VESLAEGNITDSNSELSSNSFSGFSASTGSNDSSDDSSVCESIISNEHDGSKGHTFVDPT LDIPDNTSDDCMGVTMSTSPKFATLVDSVDGFSTMHKLNHTGPGFSKEESKLASNGNPGS SMWKGKTIEPSTVVSGFWDKALDSRGIKDDTKNDTHPSCSDESTGKRTVSESSFHFSFST MSPLHVRDTKTNDSVSDDAFPNCIGNDMASSGS…
GmUBP12	MGAAGSKLEKALGDQFPEGERYFGLENFGNTCYCNSVLQALYFCVPFREQLLEYYGNNKS ILDGEENLLTCLADLFSQISSQKKKTGVIAPKRFVQRLKKQNELFRSYMHQDAHEFLNFL LNELVDILEKEAQAAKTDQETSPPSEKAVNGPKNGQANGVHKEPLVTWVHKNFQGILTNE TRCLQCETVTARDETFLDLSLDIEQNSSITSCLKNFSSTETLNAEDKFFCDKCCSLQEAQ KRMKIKKPPHILVIHLKRFKYMEQLGRYKKLSYRVVFPLELKLSNTVEDADIEYSLFAVV VHVGSGPNHGHYVSLVKSHNHWLFFDDENVEMIDESAVQTFFGSSQEYSSNTDHGYILFY ESLGSGNRS*
GmUBP13	MRFDENAMNWIGATVGDLVGTVGAILSLKDTKVAIPFTFAADNSSFEKSLFVPGLQNLQN NCFLNVVLQALASCFCFQSFLHGVIGECGSKDLDENMPLALALATLLEELSSVSAERVTL SPRKMMLAMSNNIPNFNLTSQQDAAEAFLHLLCLLREEFGGCYAPKMSSLADIFASNNRI LTPIQRDCQSEQERWQQLFLGPFDGILGSRLTCQSCSSLISINFEHFDCLPLSPVLSDTS SMRVGCTLVDCLKQFIVAEHVENYRCSHCWHNAAIKYLSIMEGNEVELKMIRRCSDPEIC NCRKMYNLDKLPWSNRFSHTLKQLSIARCPRILCIQLKRVYMNVFGELVKLQGHISFPLI LDVLSFMTTRLGVKTQDIDVQSLPLNLKYNRRN…
GmUBP14	MLVLGVWDLKWLLQFVFSAFVLAIGLHALLKNTASKYFEIEATFHAMPGPLTDHSLCAVC RNPANKKCSRCKSVRYCSQACQQAHWKSEHKMRCKEFQGSASVMNLDQTEVTNRVFKASA AVNTSTSSIALIPECGRGTSRTIKQPKTVIYPYDEFVKLFNWDKPGFPPCGLKNCGNSCF ANVVLQCLSFTRPLIAFLLEKGHHGECCHSDWCFLCEFETHVEKVRLSSQAFSPMNILSR LPNISGTLGYGRQEDAHEFIRFAIDAMQSVCLDEFGGEKVVPPKHQETTLIQHIFGGHLQ SEVICTECEKNSNQYENMMDLNVEIHGDAASLEECLDQFTAKEWLHGDNMYKCDGCKGYV KAWKRLTVKRAPNILTIALKRFQSGRFGKLNKR…
GmUBP15	MSRPTTRSKNKRQKQGDDGNGTGEIWRKIHNTGVVTEDDMNQLYMIWKPVCSGCRVNNKD NPNCLCALVPPPNGARKSGLWQKMSDIVESLGHDPTKDLRASADSPAGLTNLGATCYANS ILQCLYMNKSFREGMFSVERDVLHQQPVLDQLARLFVQLHISKMAFIDSSPFVKTLELDN GVQQDSHEFLTLLLSLLERCLSHSKVPKARTIVQDLFRGSVSHVTTCSKCGRDSEASSKM EDFYELELNVKGLKSLDGSLDEYLTVEELNGDNQYFCESCKTRVDATRSIKLCTLPKVLN FQLKRYVFLPKTTTKKKITSAFSFPAELDMRHRMSELSQFNLVYDLSAVLIHKGTGANSG HYIAHIKDVNTGQWWEFDDEHVTNLGFHPFGEE…
GmUBP16	MRVTGDLGFSSLVLVVVCVVVAVIGFVIRHKWQVSEARKEEIKRLFILAAEETARAEKEA SYEYGTAVSAAPTNLCAVCYFPATARCAQCKSVRYCSFECQTVHWRQGHKLECRPPSTTH QSDGATSDLGSKVVEQGYSGIHVGKSESEGKECKIASERPPIFDICFSPKVSSGKDANIR VESLAEGNITDSNSELSSNSFSGFSASTGSSDSSDGSSVCESIISNEHDGSEGHTFVDPT LDIPDNTIDDSMGVTMSSSPKFATLVDSVDGFSTMRKLNHTGPGFSKEESKLASNGNSGS SMWKGKTIEPSTVFSGFWDKALDSRGIKDDTKNDTYPSCSDESTGKKTASESSFHFPFST MPPLHVRDTKTNDSVSDDAFPNCIGNNMASSGS…
GmUBP17	MTIEPMDLLRSYLSRVRIPEPTNRIYKHECCISFDSPRSEGGLFIDMCTFLAFGKDFVGW NYEKTGNPVYLHIKQTKKLVPEDRPSKKPTLLAIGVDGGFDNNEPEYEETHSVVILPEYV SLPFPSVELPEKVRLAVDAIVLAEGTERKEQLAAWTADKKKVSSYATNLQQIDNGVVIPP SGWKCAKCDKADNLWLNLTDGMILCERKNWDGTGGNNHAFEHYQETGYPIAVKLGTITAD LEAADVYSYPDDESVLDPQLAQHLAFFGLDFSSLRKTEMTTAERELDHNTNFDWNRIQES GQEVDPIFGPGYTGLVNIGNSCYMAATIQVVFSTRSFTSRYYLNQSLKKAFEMSPADPTV DLNMQLTKLAHGILSGKYSVPAFENDEKENVAT…
GmUBP18	MITVSVRWQKEIFKDVELDTTQSPYVFKCQLYDLTGVPPERQKIMVKGGLLKDDADWSTV GVKEGQKLMMMGTADEVVKTPEKGTVFVEDLPEEEQVVAVGHTAGLFNLGNTCYMNSTLQ CLHSVPELKSALTKISYSHSGRNNDVDQSSHLLTIATRDLFSELDKSVKPVAPMQFWMVL RKKYPQFGQLHNGVFMQQDAEECWTQLLYTLSQSLRSPGSSENPDAVKALFGIELISRIH CQESKEESSEAESVYSLKCHISQEVNHLHEGIKHGLKSELEKASLVLGRSAIHLKESRIN ALPRYLTVQFVRFFWKRESNQKAKILRKVDYPLELDVYDFCSDELRKKLEAPRQILRNEE GKKLGLKVNEKSSVQKENDVKMSDAEGATSGGG…
GmUBP19	MGAAGSKLEKALGDQFPEGERYFGLENFGNTCYCNSVLQALYFCVPFREQLLEYYGNNKS ILDGEENLLTCLADLFSQISSQKKKTGVIAPKRFVQRLKKQNELFRSYMHQDAHEFLNFL LNELVDILEKEAQAAKTDQETSPPSEKAVNGPKNGQANGVHKEPLVTWVHKNFQGILTNE TRCLQCETVTARDETFLDLSLDIEQNSSITSCLKNFSSTETLNAEDKFFCDKCCSLQEAQ KRMKIKKPPHILVIHLKRFKYMEQLGRYKKLSYRVVFPLELKLSNTVEDADIEYSLFAVV VHVGSGPNHGHYVSLVKSHNHWLFFDDENVEMIDESAVQTFFGSSQEYSSNTDHGYILFY ESIGSGNRS*
GmUBP20	MGFKENSMNWIGVTVGGLVGIVGAILALKDAKVAIPFTLPWSFATDNSSFEKSLFVPGLQ NLQNNCFLNVVLQALASCFCFQSFLHSVIGECGSKDLDENMPLALALATLLEELSSFSSE RVTLSPRKMMLAMSNYIPNFNLTSQQDAAEAFLHLLCLLREEFGGCYAPKMSSLAEIFAS NNRILTPIQSDCQSEQERWQQLFLGPFDGILGSSLTCQSCSSQISINFEHFDCLPLSPVL SDTSTIRVGCTLVDCLKQFIVAEHVENYHCSQCWHNAAIKYLSIMEGNEVELEKLRRCSD PEICDCRKMYNLDKLPWSNRFSHTLKQLSMARCPRILCIQLKRVYMNVFGELVKLQGHIS FPLILDVLSFMTTRLGVKKHDIDVQSVPLNLKY…
GmUBP21	MALQMTWQPSLLSQKRKTGTGPPLGLRNLGNSCYLNSVLQCLTYTPPLANFCLRLQHSSL CDSSGSSCPFCILEKQIARSLRLDLTHDAPSKIQSCIRIFAENFRCGRQEDAHEFLRYVI DACHNTCLRLKKLRRKGAEANGGGDEAGGSTVVKEIFGGALQSQVKCLCCGYESNKVDEI MDISLDVFHSNSLKDSMQKFFQPEVLDGNNKYKCDSCKKLVAAKKQMSILQAPNILVIQL KRFEGILGGKIDKAVAFEEVLVLSSFMCKASQDPQPEYKLFGTIVHSGYSPESGHYYAYI KDAMGRWYCCDDSCVTVATLQEVLSEKVYILFFSRTNQRPVSSSNSLASNGVKPHSNGSQ TSECPKVGVPPKAVHAKSNSELSSWKDIPRVSK…
GmUBP22	MSGPDTPLAHALSLGPNIKPQHTERRKGLNIFRFVLPFLQANLFTTLLCSFLPLTTTMIT VSVRWQKEIFKDVELDTTQSAYVFKCQLYDLTGVPPERQKIMVKGGLLKDDADWSTVGVK EGQKLMMMGTADEVVKTPEKGTVFVEDLPEEEQVVAVGHTAGLFNLGNTCYMNSTLQCLH SVPELKSALTNYSHSGRNNDVDQSSHLLTIATRDLFNELDKSVKPVAPMQFWMVLRKKYP QFGQLHNGVFMQQDAEECWTQLLYTLSQSLRSLGISENPDAVKALFGIELISRIHCQESN EESSETESVYSLKCHISQEVNHLHEGIKHGLKSELEKASPVLGRSATYLKESRINALPRY LTVQFVRFFWKRESNQKAKILRKVDYPLELDVY…
GmUBP23	MCLSLSSPAMAAEEPLDASPSPNLFSETLSAAELVADLAGYYAQSPTGGGSTLPEDSDED TAADDTGVPSSFRQLNHDDSSSLWSSALGSNSRVSSVAPESWIAAQGNWLLPETKGSDGA EPASEAVPSKMGAGLLNLGNTCFLNAILQCFTHTVPLVQGLRSSTHLIPCSGHKDGFCVI CALRIHVERSLVAPGGTLSPLKFVNNLNYFSSDFRRYQQEDAHEFMQCALDKLERCFLDL KKSNLNFEDDNLVEKVFGGRFISKLQCSTCGHTSNTFEPLIDMSLEIDNVDSLPSALESF TKVENIDENFRCDNCKEEVSMEKQLMLDQTPSVAALHLKRFKTNGILVEKIDKHIDFPLE LDLQPYTIKVMEDLVAENDVPLKYDLYAIVVHT…
GmUBP24	MFLFGSFTEDETQSLLSKQSSGKKEKPVEKNQLQFGSLNSVTVESNNLLNSSKSPDNSPP SDSQKCNGVKSVSDNSPEVSGTIKENGSITNISPRSITTSTISVNEVEEKNANSFTLRGE DGPSNKFTKLSLDASEAESLKNLHKIGNGDDSAPKLSDREPQKAPNGHAVMHVKDILPRG LINSGNLCFLNATMQALLSCSPFVHLLQQLRTRNLPKVGYPTLTAFAEFIAQFDMPSTTK VKKQDTDTFESGRPFRPVMFEVVLKNFTPDVPNSISGRPRQEDAQEFLSFVMDQMHDELL KLEGHSSSLNGSKSSLVSSVEDDEWETVGPKNKSAVTRTQSFLPSDLSGIFGGQLRSLVR AKGNRASATVQPYLLLHLDIYPDAVHTIEDALH…
GmUBP25	MTLMTPPPMDVIDSFFLFLSFLPQLNSIAFTQQQQQQEHDEMLVPRSDLPEGPQPMEAQA EIPSTVDAPTVDAPTVDDTPTAKFTWTIDNFSSISQKLFSDIFCVGGYKWRILIFPKGNG AGHLSMYIDVADSATLPYGWSRYAHFNLTVVNQIHSKYSIRKDSQHQFNARESDWGFINF MPLAELYDPARGYLVNDTCIVEADISVRKDMDWSYDSKKETGYVGLKNQGATCYMNSLLQ TLYHISYFRKAVYHMPTTENDMPSVSIPLALQSLFYKLQYSDTSVATKELTTSFGWDTYD SFMQHDVQELNRVLCEKLEGKMKGTVVEGTIQQLFEGHHMNYIECINVDYKSTRKESFYD LQLDVKGCKDVYASFDKYVEVEQLEGDNKYHAE…
GmUBP26	MTIADSVFPMDNVASCIQLPPEEENRIVSELIKESELNLKEGNLYYVISNRWFSRWQSYV GPCVGMLSIDKQSSDNHLITHPKIADRPGPIDNSDIISKGNNCDSNNLDIHRMLEEGTDY VLVPEKVWERLLEWYKGGPALPRKLISQGLELKQYNVEVYPLSLKVTDARDNSQSIVKLS RKATIGELHELVCKIKGVEQNKACIWDYFNLKKQSLLTVSGQKTLEDANLIMDQDILLEV SLDRDHSSHSGMDSMGNELALVPLEPPRSSVSIAGGPTMSNGHSTGSSFSSYQGSSVSSS LTNMDDKYDVYRGERGGLAGLQNLGNTCFMNSSIQCLVHTPPLSEYFLQDYSDEINMDNP LGMRGELALAFGDLLRKLWSSGRTAIAPRAFKS…
GmUBP27	MGAAGSKLEKALGDQFPEGERYFGLENFGNTCYCNSVLQALYFCVPFREQLLEYYANNKS IADAEENLLTCLADLFSQISSQKKKTGVIAPKRFVQRLKKQNELFRSYMHQDAHEFLNFL LNELVDILEKEAQSAKNDQETSPPSEKAANGPKNGLANGAKKEPLVTWVHKNFQGILTNE TRCLRCETVTARDETFFDLSLDIEQNSSITSCLKNFSSTETLNAEDKFFCDKCCSLQEAQ KRMKIKKPPHILVIHLKRFKYIEQLGRYKKLSYRVVFPLELKLSDTAENSDIEYSLFAVV VHVGSGPNHGHYVSLVKSHNHWLFFDDENVEMIDESAVQTFFGSSQEYSSNTDHGYILFY ESIGSGNRN*
GmUBP28	MGKKVRKKTRGSAKEKGVATHLPIKVIESSNPTVESVDEVAKETNSCPHLVKGVNFDRLS TKIGSSGSVRCEDCREGANDRRSGKGKGKHEKKKGGASLDSKSESKSIWVCLECGRYTCG GVGLPITPHCHVVGHARKNRHPLVVHFDKPQLCWCFPCNMLVQVDKFEKTDESCHLLSDV VKLLKGRSQEKSSVDIEDVSVGDDSITSEIKSRALFANDSYGQAGYVVRGMINLGNTCFF NSIMQNLLAMNRLRDDFLKLDAPVGPLISSLKKLFTETNPESGLKNVINPRSFFGCVCSK SPQFRGYQQHDSHELLRCLLDGLSTEELAGRKQSGSPKGDGTSSNTLVDALFGGQISSTV CCIECGHFSTVYEPFLDLSVPVPTKKPPPCKAQ…
GmUBP29	MRRDISDSPFKMFVFGSFTEDETRSLLSKQSFGKKEKPVEKNQLQFGSLNSVTVESNNLL NSSKASYNAPPSDSRKCNGVKSAIDNSPEVSGTVKENGSITNISPRSTSTISVNEVEEKN VNFFTLRCEDGPLNKFTKLSLDASEAESLKNVHTTGSGDDSAPKLPDREPQKAPNGHAVM HVKDILPRGLINSGNLCFLNATMQALLSCSPFVHLLQQLRTCNLPKVGYPTLTAFAEFIT QFDMPSITKLKKQDADTFESGRPFRPVMFEGVLKNFTPDVPNSISGRPRQEDAQEFLSFV MDQMHDELLKLEGQSSSLNGSKSSLVSSVEDDEWETVGPKNKSAVTRTQSFLPSELSGIF GGQLRSLVRAKGNRASATVQPYLLLHLDIYPDA…
GmUBP30	MTIQPLDLLRSNLSRVRIPEPTNRIYKHECCVSFDSPRSEGGLFVDMCTFLAFGKDFVGW NYEKTGNPVYLHIKQTNKLVPEDRPSKKPTLLAIGVDGGFDNNEPEYEETHSVVILPEYV SLPFPSVELPEKVRLAVDAILLAEGAERKEQLAAWTADKKKVSSYATNLQQIDNGVVIPP SGWKCAKCDKTDNLWLNLTDGMILCGRKMWGGTGGNNHAVEHYQETGFPVAVKLGTITAD LEAADVYSYPDDESVLDPQLAQHLAFFGIDFSSLRKTEMTTAERELDQNTNFDWNRIQES GQEVDPIFGPGYTGLVNIGNSCYMAATMQVVFSTRSFTSRYYLNQSLKKAFEMSPADPTV DLNMQLTKLAHGILSGKYSVPAFENDEKENVAT…
GmUBP31	MDCASEDCSDNSQRPDSHKDQRVYFVPHRWWKDAQDSMPEADSDKKKGIAFASFPGSSYA GPMKIINNIFNSDLVFSLRREEDSPRIRENGEVGVSGRDFALVSGDMWLQALKWHSDSKN VMKDDKGFSATDSDMADVYPLQLRLSVQRETNSFGVRISKKDNAVELFKRACKMFSVDSE MLCIWDYSDQITFLMNDNNQVPVDCQRQSDQEILLELQVYGLSDSIRCREGPGEAGSLGL TGLQNLGNTCFMNSSLQCLAHTPKLVDYFLEDYIREINHDNPLGMNGEIALAFGDLLRKL WAPGASPVSPRIFKSKLARFAPQFSGFNQHDSQELLAFLLDGLHEDLNRVKCKPYIEVKD GDGRRDEEVADEYWHNHLARNDSVIVDVCQGQY…
GmUBP32	MSSKINGQISPLPCPHLAEFHRTSAKPFLALHNCLRIKPPGGRASLRRNPDEVPRCCACG LSAPSRLYACVTCAAVSCHSSAAGVLSHAAAHAASMPPGHQIAVDVDRAELFCCACRDQV YDRDFDAAVVIAQTAASTLGGDPPPPIPSPQPENLRKKRRVDYWPWAPDLRERALIGSFS GPIAGAETVVDHSPGLPRGLRGLNNLGNTCFMNSVLQALLHTPPLRNYFLSDRHNRFFCQ KKNNGDVDVDAAVKRSGGNNGNKNARICLACDMDATFSAVFSGDRAPYSPAKFLYSWWQH AANLATYEQQDAHEFFISMLDGIHEKVEKGRRKPHTEGNGDCCIAHKVFSGILRSDVTCM ACGFTSTTYDPCIDISLDLEPNQWGSTKMATAT…
GmUBP33	MLEPRESDIPVLFLVLVVLPLVAYILLGKWSETSKKRDRINLLAHLAAEEALRAEEMAVA DVIPPVSASKNEHHVCARCSAPARTRCSRCKIVRYCSGNCQIIHWRLIHKQECQQLEPHK SSSFPLAVSVEEFGHGDGSYFYENLNNQFLGPSLKQTLRESAPLDYLVHPLTGTAAPTTA DFSVFNNFQHSAFERTSHKSNRETLRRDNGSIYESSIESSDYKASSSLSSVVPKEAFMRQ KSRKSSDSVLEEEISNVSSGGFGVYINRFDASKNMIHENDSHQSQYGNALVTRHKYGRSN VSSAANNDNGVDEFETDITTKGVSVVKGGNYHSDEAAQYKRPSESTIKGSMKAKKILHTP KTKSSKSPKSTSKTSADFCCSEIEKKGKTADEL…
GmUBP34	MVCASEDCSDNSQRPDSHKDQRVYFVPHRWWKDAQDSMPADSDKKKGIAFASFPGSSYAG PMKIINNIFNSDLVFSLRREDDLQHIRENGEVGVSGRDFALVSGDMWLQALKWHSDSKNV MKDDKGFSATDSDMADVYPLQLRLSVQRETNSFGVRISKKDNAVELFKRACKMFSVDSET LCMWDYSDQITFLMNDKNQVPVDCQRQSDQEILLELQVYGLSDSIRCREGKKDEMANFSG SASLKMNDTYDGANSDCMNSNSLTFSSGPGEAGSLGLTGLQNLGNTCFMNSSLQCLAHTP KLVDYFLEDYIREINHDNPLGMNGEIALAFGDLLRKLWAPGASPVAPRTFKSKLARFAPQ FSGFNQHDSQELLAFLLDGLHEDLNRVKCKPYI…
GmUBP35	MTVMTPAPIDQQQEDEEMLVPHTDLAENNHQPMEVVAQPDAANTVESQPVEDPSTSRFTW KIDNFSRMNTKKLYSEIFVVGGYKWRVLIFPKGNNVDYLSMYLDVADSASLPYGWSRYAQ FSLAVVNQIHNKYSVRKDTQHQFNARESDWGFTSFMPLGELYDPSRGYLVNDTLVVEAEV LVRRIVDYWTYDSKKETGYVGLKNQGATCYMNSLLQTLYHIPYFRKAVYHMPTTENDMPS GSIPLALQSLFYKLQYSDTSVATKELTKSFGWDTYDSFMQHDVQELNRVLCEKLEDKMKG TVVEGTIQKLFEGHHMNYIECINVDYKSTRKESFYDLQLDVKGCPDVYASFDKYVEVERL EGDNKYHAEQYGLQDAKKGVLFIDFPPVLQLQL…
GmUBP36	MLVAVGASWDLNWFLQLLLSVIVVAIGVHYFVKVTASKYFLVDANFEGDHHHALATDAMP GALAAADPLCAVCATPAPKKCSRCKAVRYCSQACQQSHWMSGHKTVCKDFRETSARSSAQ NGVINRGFKASAAGGKSLSTIALIPGCGAGAISRPIKQAKDVLFSYDEFVKFFNWDKPGF PPCGLLNCGNSCFANVVLQCLSFTKPLVAYLLEKGHRRECSCNDWCFLCEFENHVERTRL SSQAFSPMNILSRLPNIGGTLGYGRQEDAHEFMRFSIDTMQSVCLDEFGGEKAVPPNLQE TTLIQHIFGGRLQSEVICTKCNKISNQYENMMDLTVEIHGDAASLEECLDQFTARERLDG ENMYKCEGCKDYVKAWKRLTVKCAPNILTIALK…
GmUBP37	MLPRNPSYTNPEPCQHLAEYKLKHGFNGYKAIQKLLVTSPIGKTSVKKPNTKVPRCGFCN GCEGRFYLCLICSSFSCLDHTLLHPQSESGHAVFVDIERTELYCGVCRDQLYDPDFDQVV MSKHSMGVAGGATGNESIGQRLIKRRRLVSGIVGLDLQKSKCRVSTKDLRGKSCYPLGLR GLNNLGSTCYMNSVLQVLLHAPPFRDYFLSGGQRLEACHHRRATDLMCCLLCDVNAIFSA VYSGDRSPYSPAQFLYSWWQHSANLACYEQQDAHEFFISMLDAIHEKEGKTRNGSKGNGD CQCIAHKVFYGLLRSDVTCMACGFTSTTYDPCVDISLNLDTDVSSTEKGKKLTKQNEDGS MSTLSGCLDLFTRPEKLGSDQKLYCQNCRERQD…
GmUBP38	MTRPTTRSKNKRQRQGDDDGGGTSDIWRKIHITGAVTEDDMNQLYMIWKPVCSGCRVNTK DNPNCFCALVPPANGTRKSGLWQKMADFVESLGPDPNMDLRVSDSSPAGLTNLGATCYAN SILQCLYMNKSFREGIFSVEPDVLQQQPVLDQLTQLFVHLHASKMAFIDSSPFVKTLELD NGIQQDSHEFLTLLLSLLERCLSHSKIAKARTIVQDLFRGSVSHVTTCSQCGRDSEASSK MEDFYGLELNIKGLKGLDESLDDYLAIEELHGDNQYFCESCKTRVDATRSIKLCTLPDVL NFQLKRYVFLPQNTMKKKVTSAFSFPAELDMRHRLSEPSQFELIYDLSAVLIHKGTAVNS GHYIAHIKDVNTGQWWEFDDENVTNLGCHPFGE…
GmUBP39	MRVTIDLGFWSLVVVAVVGLIVPAIAFVVRRQCQRAAARAEEIKRLLVLAEEESVRAESE SEASVYQQNGIVSAPPKNKVCAVCYSPTTTRCARCKAVHYCSGKCQIVHWRQGHKDKCHP PSPTCQTEDLVSDLGKKVAEPDYRGIHDEKSQTKSTEYATSSEKPPLSDMRCSPDISRAK DDSVRVESLQEGNVTGSNSELSSNSFSGFSASTGASESSDDSSVCESVTSNEYERCEGHN FVDPTNDISDTTSSRNSIGESIPLSPKFASLVDSVDGYPAMHKLNQVRPAFGKEESKLTS NGSSGLRIRKGAAIEPSTVSSGFWNTTRDSTRIKDGSNSEPLSSHSDDSAPKSVNNMPCA RSASSENEGDSLGCADALSIHNLQTVGSRVSNH…
GmUBP40	MLEPRESDIPVLFLVLVVLPLVAYILLGKWSETTKKRDRINLLAHLAAEEALRAEEMAVA DVIPPVSASKNEHHVCARCSAPARTRCSRCKIVRYCSGNCQIIHWRLNHKQECQQLEPPK SSSFPLAVSVEELGHGSYFYENLNSQYLGPSLKQTLRESAPLDNLVHPLTGTAAPATADF SIFNNFQPSAFERTSHKSNRETLRRDNGSIYESSIESSDCKATSSLSSVVPKEAFMRQKS RNSNDSVLEEEISNVNSGGFEVYINRFDASKNTTHEDDNHQSQYGNVSVTRHKYGRPSVS SASNNDNTVDEFETEITARGVNVVKGGNYHSDEAAKYKRPSETTIKGSMKAKKILHTPKT KSSKSPKSTSKTSADFCCSEIEKKGKTADELKV…
GmUBP41	MALQMTWQPSLLSQKRKTGTGPPLGLRNLGNSCYLNSVLQCLTYTPPLANFCLRLQHSSL CDSSASSCPFCILEKQIARSLRLDLTYDAPSKIQSCIRIFAENFRCGRQEDAHEFLRYVI DACHNTCLRLKKLRRKGAEANGGGGGDTGGGTVVKEIFGGALQSQVKCLCCGYESNKVDE IMDISLDVFHSNSLKDSMQKFFQPEVLDGNNKYKCDSCKKLVAAKKQMSILQAPNILVIQ LKRFEGILGGKIDKAVAFEEVLVLSSFMCKASQDPQPEYKLFGTIVHSGYSPESGHYYAY IKDAMGRWYCCDDSCVTVATLQEVLSEKVYILFFSRTNQRPVASCNSLASNGVKPHSNGS QTSECPKVGVPPKAVHVKSNSELSPCKDMPSVS…
GmUBP42	MAETIVIQTEPPNPPDPSSSTTTTAAPPLLSRKIVFLPVKKPFKGFSNHFHVETLNPSSS SEPRPSGSVAKKHDASEFSEYGLDPEFSFGITFRRIGAGLRNLGNTCFLNSVLQCLTYTE PLAAYLQSGKHKTSCHVAGFCALCAIQNHVSRALQSTGRILAPEDLVGNLRCISRNFRNA RQEDAHEYMVNLLECMHKCCLPSGIPSESPGAYEKSFVHKIFGGRLRSQVKCHQCSYCSN KFDPFLDLSLEIFKADSLQKALSNFTAAEWLDGGEKEYHCQRCKQKVKALKQLTIHKAPY VLTIHLKRFHAHDTGQKIKKKVQFGCALDLKPFVSGSNDGDVKYSLYGVLVHAGSSTHSG HYYCYVRTSNNMWYTLDDNRVSHVSEREVLNQQ…
GmUBP43	MSSKINGQISPQPCPHLAEFRRTSAKPFLALHNCLRIKPPGGRAALRRDPDEVPRCCSCG LSAPSRLYACVTCAAIFCHSSTGVGLSHAAAHAASMPPGHQIAVDVDRAELFCCACHDQV YDRDFDAAVVIAQTAASTLGGDPPPPIPSPQPENLRKKRRVDYRPWAPDLRERALIGSCS VPIAGAGTVADLSPDLPRGLRGLNNLGNTCFMNSVLQALLHTPPLRNYFLSDRHNRYFCQ KKNNGDVDGALKRSGGNNGNKNARTCLACDMDAMFSSVFSGDRAPYSPAKFLYSWWQHAA NLATYEQQDAHEFFISMLDGIHEKVEKVRCKPHSEGNGDCCIAHKVFSGILRSDVTCMAC GFTSTTYDPCIDISLDLEPNQGGSTKITTASSN…
GmUBP44	MTRLATRRKNKRQRQGDDGGGGTSDIWRKIHNTGAVTEDDINQLYMIWKPVCSGCRVNTK DNPNCFCALVPPTNGTRKTGLWQKVSDFVESLGPDPNMDLRASDSSPAGLTNLGATCYAN SILQCLFMNKSFREGIFSVEPDVLQQQPVLDQLTRLFVQLHASKMAFIDSSPFVKTLELD NAVQQDSHEFLTLLLSLLEHCLSHSIIAKARTIVQDLFRGSVSHVTTCSQCGRDSEASSK MEDFYGLELNIKGLKGLDESLDDYLAIEELHGDNQYFCESCKTRVDATRSIKLRTLPDVL NFQLKRYVFLPQNTMKKKVTSAFSFPAELHMHHRLSEPSQFELMYDLSAVLIHKGTAVNS GHYIAHIKDVNTGQWWEFDDENVTNLGCHPVGE…
GmUBP45	MLLRNPSLYTNPEPCQHLAEYKLKHGFDGYKAIQKLLVISPIGKASVKKPNTKVPRCGFC NGCEGRFYLCLICSSFSCLDHTLLHPQSETGHAVFVDIERAELFCGVCRDQLYDPDFDQV VMSKHSLGVASGVTGNESIGQRLIKRRRLASGVVGLDLQKSKCRVSTKDLREKSCYPVGL RGLNNLGSTCFMNSVLQVLLNAPPFRDYFLSGGHRLEACHHRRTADLMCCLLCDVNAIFS AAYSGDRSPYSPAQFLYSWWQHSANLACYEQQDAHEFFISMLDAIHEKESKTRNGSKGNG DCQCIAHKVFYGLLRSDVTCMACGFTSTTYDPCVDISLNLDTNVSSTEKGKKLTKQNEDG SMSTLFGCLDLFTRPEKLGSDQKLYCRNCRERQ…
GmUBP46	MLVAVGASWDLNWFLQLLLSVIVVAVGVHYFVKATASKYFLVDANFEGDHHALAAADPMP GALAAAADPLCAVCATPAPKKCSRCKAVRYCSQACQQSHWMSGHKTVCKNFHGTNARSSA QNGVINRGFKTSAAGGKGSSSIALIPDCGDGAISRPIKQAKDVLFPYDEFVKFFNWDKPG FPPCGLLNCGNSCFANVVLQCLSFTKPLVAYLLEKGHRRECSCNDWCFLCEFENHVERTR LSSQAFSPMNILSRLPNIGGTLGYGKQEDAHEFMRFSIDTMQSVCLDEFGGEKAVPPNLQ ETTLIQHIFGGRLQSEVICTKCDKISNQYENMMDLTVEIHGDAASLEECLDQFTAKERLD GENMYKCEGCKDYVKAWKRLTVKCAPNILTIAL…
GmUBP47	MGKKVRKKTRGSAKEMGVATHLPIKVIESSNPTVESFDEVAKETNSCPHLVKGVNFDRLS TKVGSSGSIRCEDCREGATNRRSGKGKGKHGKKKGGASLDSKSESKSIWVCLECGQYTCG GVGLPITPHCHVVGHARKNRHPLVVHFDKPQLCWCFPCNMLIQVDKIEKTDESGHLLSDV VKLLKGRSQEKSSVDIEDVSVGDGGSITSEINSRALFANDSYGQGGYVVRGMINLGNTCF FNSIMQNLLAMNRLRDNFLKLDAPVGPLISSLKKLFTETNPESGLKNVINPRSFFGCVCS KSPQFRGYQQHDSHELLRCLLDGLSTEELAGRKQNGSPKRDGTSSNTLVDALFGGLISST VCCIECGHFSTVYEPFLDLSLPVPTKKPPPRKA…
GmUBP48	MGAAGSKLEKALGDQFPEGERYFGLENFGNTCYCNSVLQALYFCVPFREQLLEYYANNKS ITDAEENLLTCLADLFSQISSQKKKTGVIAPKRFVQRLKKQNELFRSYMHQDAHEFLNFL LNELVDILEKEAQAAKNDQETSPPSEKAANGPKNSLANGAKKEPLVTWVHKNFQGILTNE TRCLRCETVTARDETFFDLSLDIEQNSSITSCLKNFSSTETLNAEDKFFCDKCCSLQEAQ KRMKIKKPPHVLVIHLKRFKYIEQLGRYKKLSYRVVFPLELKLSDTAEDADIEYSLFAVV VHVGSGPNHGHYVSLVKSHNHWLFFDDENVEMIDESAVQTFFGSSQEYSSNTDHGYILFY ESIGSGNRN*
GmUBP49	MTEVPMCIASVSELSPDEERILIRDIALTAQANSKEGDTFFLITQRWWQHWIEYVNQEQT NTSYDASSLSEHCDLANSSVLKRPAGIDNSDLIDDAVSEDTGMGIEIHDTLLEGRDYVLL PQEVWNQLFRWYGGGPTLARKVISSGLSQTELAVEVYPLRLQLLMLPKNDRFPIRISKKE TIGQLHRKACEIFDLQPDQVCIWDYYARRKHALMNDMDKTLDDANLQMDQDILVEVINNT NNTSFAQENGSAQREMNSALVEPSKSSLSIAGGLSASRGASRGHNMDLSSSQNLNSPVRD VENPYGTSGVTTRGSFGGLTGLLNLGNTCYMNSAIQCLVHTPEFARYFREDYHREINWQN PLGMVGELALAFGELLRKLWAPGRTPIAPRPFK…
GmUBP50	MIKEKGATRCKQRIKKCDCLKRDDDDVAFDVAKKRDFYSMTRLSERLVRLRGLFPKPTRF LALVSLSYLLHLCKFLARFLLSQILPAMDNLFSDYFSDDFDSSPYRPHRRFLQDQDHHRD RDFAALERLYLLPYTWWLEAENEGDRGDAVLYTVSCNSDSDSEILLHLRKEEEPHNNIGV SARQYALVPEGLWLRALKRYNDFNNAVKDFGSIPYEEESLPDLFPLQVKIFVSWETSSLV AKISQKENVADFYDKACDIFNSTYNPVHIWDFSGQTTQFFLNDKSRLPNDSPGQLGKEVV LELQVHGLPDSVGGNGGNEMILDRSQTECSHSGSVIMNGSTDNVIPCISATNHFRGSSCR AIQSLGLTGLQNLGNTCFMNSAIQCLAHTPKLV…
GmUBP51	MPLAELYDPARGYLVNDTCVVEADISVRKDMDWSYDSKKETGYVGLKNQGATCYMNSLLQ TLYHISYFRKAVYHMPTTENDMPSGSIPLALQSLFYKLQYSDTSVATKELTKSFGWDTYD SFMQHDVQELNRVLCEKLEGKMKGTIVEGTIQQLFEGHHMNYIECINVDYKSTRKESFYD LQLDVKGCKDVYASFDKYVEVERLEGDNKYHAENYGLQDARKGVLFIDFPPVLQLQLKRF EYDFTRDTMVKINDRYEFPLQLDLDRDNGKYLSPEADRSIRNFYTLHSVLVHSSGVHGGH YYAYIRPTLSNQWFKFDDERVSKEDPKRALEEQYGGEEELPRINPGFNHSPFKFTKHSNA YMLVYVRESDKDKIICNVDEKDIAEHLRMRLKK…
GmUBP52	MTIADSVFPMDNVASCILLPPEEENRIVSELIKESELNLKEGNLYYVISNRWFSRWQSYV GPCVGMLSVDKQSSDGHNANMTHPKIADRPGPIDNSDIISKGNSCDNNNLDIHRMLEEGT DYVLVPEKVWERLLEWYKGGPALPRKLISQGHEHKQYNVEVYPLSLKVTDARDKRQSIVK LSRKATIGELHELVCKIKGVEQNKACIWDYFNLNKQSLLTVSDPKTLEDANLIMDQDILL EVSLDRDGSSHSGMDSMGNELALVPLEPSRSSMSIAGGPTMSNGHSTGSSFSLYQGSSVS SSLTNMDDRYDVYKGERGGLAGLQNLGNTCFMNSSIQCLVHTPPLSEYFLQDYSDEINMD NPLGMCGELALAFGDLLRKLWSSGRTAIAPRAF…

## Sheet: Table S5
Table S5. Analysis and distribution of conserved motifs in GmUBP proteins.
Motif	Width	Best possible match
1	29	GLQNLGNTCYMNSVLQCLAHTPPLREYLL
2	29	RCKEYVDALKKLTIKKAPNVLTIHLKRFQ
3	37	EETTJVQKLFGGQLRSKVKCLQCGKKSERYEPFMDLS
4	21	FGSYRQEDAHEFLRFLLDGLH
5	15	HGGAAFSGHYVAYVK
6	21	EECLDQFTAPETLDGEBKYYC
7	50	ARHKLCAVCYAPATTRCSRCKAVRYCSGKCQIVHWRQGHKDECKPPSPTC
8	21	VTSVSEEEVLSSGAYMLFYER
9	21	FGKJBKRVQFPEELDLSPYMS
10	50	YIREINYDNPLGMNGELALAFGDLLRKLWAPGATPIAPRTFKSKLARFAP

## Sheet: Table S6
Gene Name	accession(NCBI)	sequence
AtUBP1	NP_565753.1	MRFAATVSEKQSEQSVEVTEEFAVTMTEKRSCVHFDKYVDLDKLLKIIKSYQQIKCGECNERVHVKRGSRWGASNRRDWYSSSDQNCARNAIWLCLECGYYVCGDVGLPTEAQSHVMGHNRLTRHRLVIQCKNPQLRWCFSCQSLLPFDNEENGEKKDLLLEVVKLIRERSPNTYSASFETEFSCSGSIYGGIEARDGYAVRGLVNLGNTCFFNSVMQNLLSLDQLREHFLKEDLSVSGPLVSSLKELFAESNSEASVFRNEINPRDLFFSVCSQAPQFRGYQQHDSHELLRCLLDGLSIEESSLRKKLGVSDSNDSSTYQKPTLIDSVFGGEISSTVSCLECGHFSKVYEPFMDLSLPVPSMKLPPKKQQILSQAKEVLKNGAVSKDSEVVSAKPASD…
AtUBP2	NP_563719.1	MGKKAKKKARAPTKEIQTMEISKKVSEEPPSQAGEIAEGDVKAVKETQACVHFDKALNLEKVLDKIKSSRQIKCAECNEGVYGKRGTKAKGSKGKKDFSSSDPKSNNKAIWLCLECGCYVCGGVGLPNGPQSHVLRHSRVTRHRLVIQWENPQLRWCFPCQLLLPVEKEDNGEKKDVLSEVVKLIKGRSLNNLASSDIEDQCSGSGSITSDIKLEGAVTSDIEARDGYVVRGLVNLGNTCFFNSIMQNLLSLDRLRDHFLKENGSGVGGPLASSLRKLFTETKPEAGLKSVINPRAFFGSFCSKAPQFRGYDQHDSHELLRCLLDSLSTEESALRKKRGVSDNDEKSTTLIESVFGGETSSIVSCMECGHSSKVYEPFLDLSLPVPFKKSPPKKPQPVS…
AtUBP3	NP_568074.1	MGAAGSKLEKALGDQFPEGERYFGFENFGNTCYCNSVLQALYFCVPFREQLLEYYTSNKSVADAEENLMTCLADLFSQISSQKKKTGVIAPKRFVQRLKKQNELFRSYMHQDAHEFLNYLLNEVVDILEKEAKATKTEHETSSSSSPEKIANGLKVPQANGVVHKEPIVTWVHNIFQGILTNETRCLRCETVTARDETFLDLSLDIEQNSSITSCLKNFSSTETLHAEDKFFCDKCCSLQEAQKRMKIKKPPHILVIHLKRFKYIEQLGRYKKLSYRVVFPLELKLSNTVEPYADVEYSLFAVVVHVGSGPNHGHYVSLVKSHNHWLFFDDENVEMIEESAVQTFFGSSQEYSSNTDHGYILFYESLGPTK*
AtUBP4	NP_565532.1	MGAAGSKLEKALGDQFPEGERYFGFENFGNTCYCNSVLQALYFCAPFREQLLEHYANNKADAEENLLTCLADLFSQISSQKKKTGVIAPKRFVQRLKKQNELFRSYMHQDAHEFLNYLLNELVEILEKETQATKADNETSSSPEKIANVLKAPLANGVHKEPIVTWVHKIFQGILTNETRCLRCETVTARDETFLDLSLDIEQNSSITSCLKNFSSTETLHAEDKFFCDKCCSLQEAQKRMKIKKPPHILVIHLKRFKYMEQLGRYKKLSYRVVFPLELKLSNTVDEYVDIEYSLFAVVVHVGSGPNHGHYVSLVKSHNHWLFFDDESVEIIEESAVQTFFGSSQEYSSNTDHGYILLYESLGTR*
AtUBP5	NP_001323724.1	MAEVSMGSSSSSTDLSPEEERVFIRDIAIAAEANSKEGDTFYLITQRWWQEWIEYVNQDQPCNTNDGSSLSEHCDSPGSSTLKKPSRIDNSDLIYDSSLEDPSNTSEIIETLQEGRDYVLLPQEVWNQLRSWYGGGPTLARRVISSGLSQTELAVEVYPLRLQLLLMPKSDHSAIRISKKETIRELHRRACEIFDLDSEHVRIWDYYGHQKYSLMNDLDKTLDDANLQMDQDILVEVLDINGTLSSAHIQSAQENGLVDGDSTSILIEPSKSSLAAAGGFSSSRNAFRTGSVEVSQSFDNTYSSTGVTTRGSTAGLTGLLNLGNTCFMNSAIQCLVHTPEFASYFQEDYHQEINWQNPLGMVGELALAFGDLLRKLWAPGRTPIAPRPFKAKLARFAPQ…
AtUBP6	NP_564596.1	MPTVSVKWQKKVLDGIEIDVSLPPYVFKAQLYDLTGVPPERQKIMVKGGLLKDDGDWAAIGVKDGQKLMMMGTADEIVKAPEKAIVFAEDLPEEALATNLGYSAGLVNLGNTCYMNSTVQCLKSVPELKSALSNYSLAARSNDVDQTSHMLTVATRELFGELDRSVNAVSPSQFWMVLRKKYPQFSQLQNGMHMQQDAEECWTQLLYTLSQSLKAPTSSEGADAVKALFGVNLQSRLHCQESGEESSETESVYSLKCHISHEVNHLHEGLKHGLKGELEKTSPALGRTALYVKESLIDSLPRYLTVQFVRFFWKRESNQKAKILRKVDYPLVLDIFDLCSEDLRKKLEAPRQKLREEEGKKLGLQTSAKSGSKDSDVKMTDAEASANGSGESSTVNPQE…
AtUBP7	NP_566680.2	MVIKPDPNQPGSTHPVRILAYIETKKEEEGKFFFFDIACLGFKKEINLVSLQHQTMLTVSVKWQKKVFESIEIDTSQPPFVFKAQLYDLSGVPPERQKIMVKGGLLKDDADWSTLGLKNGQKLMMMGTADEIVKAPEKGPVFMEDLPEEQQAANLGYSAGLVNLGNTCYMNSTMQCLISVPELKSELSNYQSARTKDVDQTSHMLTVATRELFSELDKSVKAVAPMPFWMVLQKKYPQFAQLHNGNHMQQDAEECWTQMLYTLSQSLKLPSPSEDPDAVKALFGLNLLNRLHCQESSEESSETESVFSLKCHISHEVNHLHEGLKHGLKGELEKTSPSLGRTAVYVKESLIDSLPRYLTVQFVRFFWKRESNQKAKILRKVDYPLELDIYDLCSEDLRK…
AtUBP8	NP_568411.4	MNGTSPDESPDSTTQRIDSFNGEQRVYFVPLRWWKDAQDSMPSESVEKREILYTASCGSSYGGPMKLINNIFNSDILFDLRREGDALQNGETGEASVSGRDFALVSSDMWLQALKCIRSNDSFMEFFVFSASVHSLENEFLKKRLRYHDDKNTEKGVKSFSAGGVDRGDVYPVQLRLSVLQETNSLAWSARLSFDKMIKNLNWILDNSVECFRRACKIFSLDSEQLRIWDISGQTTLFFESDVSNSKDCQQQADQEILLELQIYGLSDSIKLKESKKEDGSTQQTNGITNGMNGGTVFRFGRSNSLSFLGKAGEAGTLGLTGLQNLGNTCFMNSSLQCLAHTPKLVDFFLGEYSKEINLDNPLGMKGEIALAFGDLLRSLWAPGASTVAPRTFKAKLAR…
AtUBP9	NP_192795.3	MTIPNSDFMLENGVCDLPFTPEEEKRIVSELTSESEDNLKQGNLYFVISKRWYTSWQEYVENSANECSTGESSEAPRPGPIDNHDIIESDSDINDPQLRRLLVEGEDYVLVPKQVWKRLVEWYSGGPPIERKLICQGFYTRSYSVEVYPLCLMLTDGRDESRTVIRLGKQASIRELYEKVCAMTGVPQEKAHIWDYFDKRKNGLLDPLSYKSLEESSLHMDQDILVEVDGLSSSSQSAMSSTGNELALVPLEPSRSIVTIAGGPTLSNGHSTTSNFSLFPRITSEDDGRDSLSILGKGEKGGLAGLSNLGNTCFMNSALQCLAHTPPIVEYFLQDYSDDINRDNPLGMCGELAIAFGDLLKKLWSSGRNAVAPRAFKTKLARFAPQFSGYNQHDSQELL…
AtUBP10	NP_001328408.1	MTIPNSDFMIENGVCDFPTTPEEEKRIVSELITESEDNLKEGNLYFVISKRWYTSWEKYVEQSTKEYISGESSEASRPGPIDNHDIIESESDVNDPQLRRLLMERVDYVLVPQEVWKRLVEWYSGGPPIERKLICQGFYTRSYSVEVYPLCLMLTDGRDESRTVIRLGKQASIRELYEKVCALTGVPQEKAHIWDYFDKRKNGLLDSLSYKSLEESSLHMDQDILLEVDGSSSSQSAMSSTGNELALVPLEPSRSSVTIAGGPTLSNGHSTTSNFSLFPRITSEDDGSNSLSILGKGEKGGLAGLSNLGNTCFMNSALQCLAHTPPIVEYFLQDYSDDINRDNPLGMCGELAIAFGDLLKKLWSSGRNSVAPRAFKTKLARFAPQFSGYNQHDSQELLA…
AtUBP11	NP_174562.2	MTLITDSESIGVCESSYTPEEERRIVTELNNEAEADLKEGNLYFVISNRWYTRWQRFVGLLTEEFRSGEPSEVTRPGPIDNHDIIDSESDASDPQLRMMLEEGVDYTLVQQEVWRKLVKWYKGGPPVPRKLISQGFYTKSFSVEVYLLCLTLTDSRDESTTIIRLSKQASIGQLYEMVCAGKGVAKEKARIWDYFEKKKSVLLDPSSEQSVEEAGLQFNQDILLEVDGSASSQFVMSLAENELAMVPLEPMRSDAMDIVRGGGTLSNGHSNGFKFSFFGRNTFKDDVSSRTFGKGEKRGLGGLQNLGNTCFMNSTLQCLAHTPPIVEYFLQDYRSDINAKNPLGMRGELAIAFGELLRKLWSSGQNTVAPRAFKTKLARFAPQFSGYNQHDSQEMLAFL…
AtUBP12	NP_568171.1	MTMMTPPPVDQPEDEEMLVPNSDLVDGPAQPMEVTQPETAASTVENQPAEDPPTLKFTWTIPNFSRQNTRKHYSDVFVVGGYKWRILIFPKGNNVDHLSMYLDVSDAASLPYGWSRYAQFSLAVVNQIHTRYTVRKETQHQFNARESDWGFTSFMPLSELYDPSRGYLVNDTVLVEAEVAVRKVLDYWSYDSKKETGFVGLKNQGATCYMNSLLQTLYHIPYFRKAVYHMPTTENDAPTASIPLALQSLFYKLQYNDTSVATKELTKSFGWDTYDSFMQHDVQELNRVLCEKLEDKMKGTVVEGTIQQLFEGHHMNYIECINVDFKSTRKESFYDLQLDVKGCKDVYASFDKYVEVERLEGDNKYHAEGHGLQDAKKGVLFIDFPPVLQLQLKRFEYDF…
AtUBP13	NP_001326292.1	MTMMTPPPLDQQEDEEMLVPNPDLVEGPQPMEVAQTDPAATAVENPPPEDPPSLKFTWTIPMFTRLNTRKHYSDVFVVGGYKWRILIFPKGNNVDHLSMYLDVADAANLPYGWSRYSQFSLAVVNQVNNRYSIRKETQHQFNARESDWGFTSFMPLSELYEPTRGYLVNDTVLIEAEVAVRKVLDYWSYDSKKETGFVGLKNQGATCYMNSLLQTLYHIPYFRKAVYHMPTTENDAPTASIPLALQSLFYKLQYNDTSVATKELTKSFGWDTYDSFMQHDVQELNRVLCEKLEDKMKGTVVEGTIQKLFEGHHMNYIECINVDYKSTRKESFYDLQLDVKGCKDVYASFDKYVEVERLEGDNKYHAEGHDLQDAKKGVLFIDFPPVLQLQLKRFEYDFM…
AtUBP14	NP_566666.2	MELLRSNLSRVQIPEPTHRIYKHECCISFDTPRSEGGLFVDMNSFLAFGKDYVSWNYEKTGNPVYLHIKQTRKSIPEDRPLKKPTLLAIGVDGGFDNNEPEYEESYSIVILPDFVSLPFPSVELPEKVRIAVDTVVNAVGAERKEQVAAWTAEKKLISEHALTLQQIKSGIVIPPSGWKCSKCDKTENLWLNLTDGMILCGRKNWDGTGGNNHAVEHYKETAYPLAVKLGTITADLEAADVYSYPEDDSVLDPLLAEHLAHFGIDFSSMQKTEMTTAERELDQNTNFDWNRIQESGKELVPVFGPGYTGLVNLGNSCYLAATMQIVFSTHSFISRYFSHQSLKMAFEMAPADPTLDLNMQLTKLGHGLLSGKYSMPATQKDATTGDPRQEGIPPRMFKN…
AtUBP15	NP_001185019.1	MLEPRGADIPILFLVLVVLPVVAYILLGKWSNISEKRVRANLLAQMAAEEALRAETVVNADRGVRFESVATENRAQRTRTKTVSAGGGAVRAEFDAGARETVAEQRSDSVTATCGVTVVAPVNNNELHVCARCFGPAKTRCSRCKSVRYCSGKCQIIHWRVAHKDECVPVESCSSSSERVSFEKDSVLYDHGMDSTMYSNNTTQAAKGKTSKSSVDFASLGISQNDITPQINTQGRKSVGKQHSSKANRESCRRDSATVFDSSDEAASAGGDNKTSHIKHKSRGNSYAAETNPRRHSVDSSAVQMNGQSFVSGMQESHKHENNLGVRSSFGCPNTQYPSNGTRTATLPRTGINKSGEQSCTETSKKGQVAAVSKTVRSKDTGISEESNGISSTMGIMKM…
AtUBP16	NP_567705.1	MLLVLDLGISSLVLVVSLVLPLIGLFVRHKWRVAAQRREEIRRLLIHASEEAARAELEASVEFSSVAVSNVFHCPVCYCLATTRCSRCKAVRYCSGKCQIIHWRQGHKDECHPASIVYDSEDESDSDLRLGEENGQNTPEETLLVGPEPVTIPIGESLLSNRARSPEDGNGDIADNKDDLIDKEEAVSVAETSGSSFSGFSSSPRNDSGDEISRCESFSSSESERSESLLDAHVSVEPEDTCFSTIEDAPSKLLSPKFVHLVESVDNLANLPKLSVHKPEDDAGQNQSQSRSLHSLVTDRHPVSADPSLKSSDFWGTALGSAERVSDSCVKSKSGRPGNSSLHFSFGSGSSRDTSAAKVSEQRSSILKEAPRGTGYISDGVNLRERNAKRFDEAEIALP…
AtUBP17	NP_001332735.1	MPVSLESETLGFRCLLIGCMMLVFLLIRRQWRSASVRREEVIRLIALATEESYLAEEVRPATVDYGGDSVSDVYRCAVCLYPTTTRCSQCKSVRYCSSKCQILHWRRGHKEECRSPDYDEEKEEYVQSDYDAKESNVDFPSRGTAYESSSNVSVDVACDMSTSRPSIHKVQPRSEAVDFTTSLNIKDNLYETRPLSRKKSRNRTDKVESASNYSKGKTDAKLRKLGNQNSRRSGDSANMSISDQFLSVGFEEEMNALKHERITSEPSSASAAMSSSSTLLLPSKANSKPKVSQASSSGLKTSVQKVVQHFRPPQSSKKSQPSSSIDEMSFSYELFVKLYCDRVELQPFGLVNLGNSCYANAVLQCLAFTRPLISYLIRGLHSKTCRKKSWCFVCEFEHL…
AtUBP18	NP_194895.1	MHEVGFPLDLSVFTRLIATLFFLAVGVFYFLKNTAAKYFDIGAAAAGGFDRDFMAVDAEDCSVCGNFSTKKCSRCKSVRYCSAECQRSDWSSGHQRNCRDYGITTLTPSAKNGLRFRASPFGDSSASSIALISERGQNKSSLKPREVLFPYEEFVEYFNWDNPELAPCGLMNCGNSCFANVILQCLSWTRPLVAYLLEKGHKRECMRNDWCFLCEFQTHVERASQSRFPFSPMNIISRLTNIGGTLGYGRQEDAHEFMRYAIDMMQSVCLDEFGGEKIVPPRSQETTLIQYIFGGLLQSQVQCTVCNHVSDQYENMMDLIVEMHGDAGSLEECLDQFTAEEWLHGDNMYKCDRCSDYVKACKRLTIRRAPNILTIALKRYQGGRYGKLNKRISFPETLD…
AtUBP19	NP_565576.1	MHEVGLFVDLNSFTQLILTLFFVSIGLLYFVKRTAAKYFEVGGGSGGFDRDHRRDFMVSDTAECSVCGKATTKKCSRCKSVRYCSAACQTSDWKSGHKLKCKGFRSTDSSPVRRDDIDFEASLFGNRSASKKTRIALVPQQSQSKATLKPTDVLFPYESFVRYYNWDRPIMAPCGLTNCGNSCFANVVLQCLSWTRPLVAYLLERGHKRECRRNDWCFLCEFENHLDRANYSRFPFSPMNIISRLPNIGGNLGYGRQEDAHELMRFAIDMMQSVCLDEFGGEKVVPPRAQETTLIQYIFGGLLQSQVQCTACSNVSDQYENMMDLTVEIHGDAVSLEECLDQFTAKEWLQGDNLYKCDRCDDYVKACKRLSIRCAPNILTIALKRFQGGRFGKLNKRIS…
AtUBP20	NP_567544.1	MLMAKPDVPSSILPRSSSILPNSIETLDENESIEAQVNNVQSLALSSPNRDRSDDDDNNNNHDSVSIPPPIYDGYSSSSSDESQSVPSPPINLDHDDDECQIPIRNTSQALDDIDDDIWGDDDLPETRRPWTPNVSPGFGSDDDDDNDDDNSKNEPRKSLFYGFRQEPEPVTGVGAGLWNLGNSCFLNSVFQCFTHTVPLIESLLSFRYEVPCHCGNEFFCVIRAIRYHIEAALRPERCPIAPYFFFDNLNYFSPDFQRYQQEDAHEFLQAFLEKLEICGSDRTSFRGDITSQDVFSGRLISGLRCCNCDYVSETYEKSVGLSLEIEDVDTLGSALESFTRVEKLDEQLTCDNCNEKVSKEKQLLLDKLPLVATFHLKRFKNNGLYMEKIYKHVKIPLE…
AtUBP21	NP_568667.1	MAEFSDPPPSNLSSSHKLTKPNQTLDESSPTAPIRDLVTNSLSLSSPIRQIQALSPAKPDGSSSSPPDKTLNFNPEENRDVNPDESSSSPSDKTLIAPPAQISPVSNNNHLRITNTSDSYLYRPPRRYIEYESDDDELNKMEPTKPLQLSWWYPRIEPTGVGAGLYNSGNTCFIASVLQCFTHTVPLIDSLRSFMYGNPCNCGNEKFCVMQALRDHIELALRSSGYGINIDRFRDNLTYFSSDFMINHQEDAHEFLQSFLDKLERCCLDPKNQLGSVSSQDLNIVDNVFGGGLMSTLCCCNCNSVSNTFEPSLGWSLEIEDVNTLWKALESFTCVEKLEDQLTCDNCKEKVTKEKQLRFDKLPPVATFHLKRFTNDGVTMEKIFDHIEFPLELDLSPFM…
AtUBP22	NP_568239.1	MSARISFLKNPDPCNHLSDYKLRYGTDGYKSFNNLFRCFNDARIKIKLQGIDIPRCSYCSVYQKRLYICLICRSISCSSHILLHTQLNKGHDIAIDVERSELYCCACIDQVYDSEFDEVVVSKQLFGLGMSVKSGADVVAVRSNKKRRLDSQLIIGSNFLVSPRDRREKWTFPLGLRGLNNLGSTCFMNAVLQALVHAPPLRNFWLSGQHNRDLCPRRTMGLLCLPCDLDVIFSAMFSGDRTPYSPAHLLYSWWQHSTNLATYEQQDSHEFFISLLDRIHENEGKSKCLYQDNEECQCITHKAFSGLLRSDVTCTTCGSTSTTYDPFIDISLTLDSMNGFSPADCRKNRYSGGPSVNAIMPTLSGCLDFFTRSEKLGPDQKLNCQSCGEKRESSKQMSI…
AtUBP23	NP_568873.1	MEVATSSTEITIQTDRDPSSNNNGSCAVASSTASAVFRKIEFHPARKPFNGFSNGRSDFKIETLNPCSSNQRLLSAPSAKKPDSSDLLEHGFEPDLTFSITFRKIGAGLQNLGNTCFLNSVLQCLTYTEPLAATLQTAAHQKYCHVAGFCALCAIQKHVRTARQANGRILAPKDLVSNLRCISRNFRNCRQEDAHEYMINLLECMHKCSLPSGVPSESSDAYRRSLVHKIFGGSLRSQVKCEQCSHCSNKFDPFLDLSLDISKADSLQRALSRFTAVELLDNGAKVYQCERCKQKVKAKKQLTVSKAPYVLTVHLKRFEAHRSEKIDRKVDFTSAIDMKPFVSGPHEGNLKYTLYGVLVHYGRSSHSGHYACFVRTSSGMWYSLDDNRVVQVSEKTVFN…
AtUBP24	NP_001190875.1	MSEKKVFVFGSFTEHETRSFFEQKPTKDPQNSKDKCVGSIQFGSLNLAAENSSVNTNGELKKGEADGTVKSAGSQERLDASRPASSDKNNDSDAKLPRKNSLRVPEHVVQNGIIKEISESNKSLNNGVAVKTDPIGLDNLSMSDGESDPVYKASSSKFQALDNEDFSSDSSSGSIQRKKNLKVPTESVPPVKDFTPRGLINAGNLCFLNATLQALLSCSPFVQLLQKIQLQDIPKADSPTLAAFSEFISELDVPSSSSIRNNVTVVEAGRPFRPAMFEGVLRNFTPDVLNNMSGRPRQEDAQEFLSFIMDQMHDELLKLKEQSPKVTASKSSVISSANDDGDEWETVGPKNKSAVTRTQSFVPSELSEIFGGQLKSVVKAKGTKASATVQPYLLLHLDI…
AtUBP25	NP_566486.1	MGFKLQMSWMPSLLSQKRRNGPPLGLRNLGNTCYLNSVLQCLTFTPPLANFCLTHKHSSHCDTYVDGERKRDCPFCIVEKRIARSLSVDLTTDAPNKISSCLKIFAEHFKLGRQEDAHEFLRYVIDACHNTSLRLKKLRYNGNEPFNGNSVVKEIFGGALQSQVKCLSCGAESNKADEIMDISLEILQSSSVKESLQKFFQSEILDGNNKYRCESCEKLVTARKQMSILQAPNILVIQLKRFGGIFGGKIDKAISFGEILVLSNFMSKASKDPQPEYKLFGIIVHSGFSPESGHYYAYVKDSLGRWYCCNDSFVSLSTLQEVLSEKAYILFFSRSNQRPASAKTLVTSNGTTSHEVNGCETSNPQKFIGPLNGFNMKPQAEQSFQKGNLASSKPHKFIR…
AtUBP26	NP_001325635.1	MSRPNTRNKNKRQRPDAVDSSSQILRKIHEANDVTDDDINQLFMIWKPVCQGCRVNTRDNPNCFCGLVPPLNGSRKSGLWQKTSEIIQSLGPDPTLDRRDSESTPAGLTNLGATCYANSILQCLYMNTAFREGVFSVEVHVLKQNPVLDQIARLFAQLHASQKSFVDSDAFVKTLELDNGVQQDTHEFLTLLLSLLERCLLHSGVKAKTIVQDLFSGSVSHVTTCSKCGRDSEASSKMEDFYALELNVKGLKSLDASLNDYLSLEQLNGDNQYFCGSCNARVDATRCIKLRTLPPVITFQLKRCIFLPKTTAKKKITSSFSFPQVLDMGSRLAESSQNKLTYDLSAVLIHKGSAVNSGHYVAHIKDEKTGLWWEFDDEHVSELGKRPCNEASSSTPQSE…
AtUBP27	NP_001190965.1	MVSRRGSETKAIVCVLTDRIRISNQWVSHLSFAGLLGVAGFVFAQQHGLFRNLNNLKLFSGREKDSGDDSFLVPGLQNLGNNCFLNVILQALASCKDFRSFLQWVLEDARGSLAGEQEEQLPLTFALSALLQELGTVGSRRSVSNPRKVMVTLTDYAKNFNLTSQQDAAEALLHLISSLQEEIVVCYRPSQSSNLSDILFSRNLRMLAPSEGLHGLMELKRWHKHLRGPFDGILGSTLMCRTCSSQISLEFQFFHTLPLSPLLHHGGYNIMSGCTLEHCLKKFLNTEKVENYFCYRCWHGAALKYLSVIGAAETEIEKLRSCGGEDQCDCKTSLHLQRMPWSNSYSHILKQLIIARFPKVFAYSLKLDVKLLCIQVQRASFNMFEEFKLSGHIAFPLVL…

## Sheet: Table S7
Gene Name	accession(NCBI/GenBank)	sequence
OsUBP1-10	BAT14889.1	MVFWSGLTSLSWSLLASMVTFCVICWLSIDIRKVYKPPEGELVHLKQGVNVDMIITWVFM LFMLFKEIWEMVTYLLSDWTRLLLVCMYARWDDERTRNRCMENLILSFFKSNIIANRWHG QIDQYVFLESYDDRPRIWNLIHKISTGMVPKKDNGAKLSNPIDIPECVKHAILEKLNSID LTAGHLPKVVISLLDDKRKSYRWACSELQTCTHTILVWHIATSICEIKLAKNEGVDLSKP GFLCYLLSCFTNCFSSSLYLMDEKKLPGKLQERYIIANSLSRYCAYLLVSKPDLIPDSFF VPNMIFQEAVTLAHDDILKGCESLQERYDKLMPKEKNNTQNVGEENINEDVLRQGAKLAD KLMKEENEDCWEILSGVWTELLIHLAPSWNASA…
OsUBP2	XP_015612496.1	MGKRVKAKAKNPRKAQQQQEPTAAAPSDAGSGDAAAAAAQDSGNSTEEAAAAAAAAASAS GREQCGHYGGDSARLDKVLLEIMTSKHFASCEHCRDDAPRKKGGGKEKGGKQQQKKKGGG TKGSAAKAKVEKSDMWVCLDCGRHFCGGEVDVTKPYGHARRHAKQDRHWWAARFDDPTVA FCLSCEKEVSIEMPRIETVAAVPTEVAGAADRDLGLVNSHGSVIRGLPNLGNTCFFNAVM QSLLALDRLRSKMLGPDVPTGALLMSLKKLFMETSASNDVGGALSPKNLFSNICSKYPQF RGFQMQDSHELLRCFLDGLHTEENEARKLADEASSATIPTIVDSIFGGQLSSTVSSTECT HSSVKHDQFLDLSLPVPSRRPPAKSVSSPPAKR…
OsUBP3	XP_015636929.1	MVMGASGSKLEKALGDQFPEGERYFGLENFGNTCYCNSVLQALYFCIPFREKLLEYYANN KTPGDAEENLLTCLADLFMQVSQSKKKTGVIAPKRFVQRVKKQNELFRSYMHQDAHEFLN FLLNELVDILEKESNAAKDSPQSSSPEKVPNGPVQPLANGVRKEPPVTLVHKNFQGILTN ETRCLRCETVTARDETFFDLSVDIEQNSSITSCLKNFCSTETLNAEDKFFCDKCCSLQEA QKRMKIKKAPHILVIHLKRFKYIEQLGRYKKLSYRVVFPMELKLSTSDDVDTEYSLFAVV VHVGSGPNHGHYVSLVKSHNHWLFFDDENVEMVEESTLQTFFGSSHEYSGNTDHGYILFY EGLGGKS*
OsUBP4	XP_015632207.1	MGAASSRLEKALGEQFPEGERYFGLENFGNTCYCNSVLQALYFCVPFREQLLEYYANNKS TGDVEDNMLTCLADLFSQISNQKKKTGVIAPKRFIQRLKKQNEIFRSYMHQDAHEFLNFL LNELVDILEKESKVVAEPCENSSLKKNSNGPINVQLNGTKKEPVPTLVHKCFQGILTNET RCLRCETVTDRDETFFDLSLDIEQNSSITSCLKNFSSTETLNAEDKFFCDKCCSLQEAQK RMKIKKPPNILVIHLKRFKYIEQLGRYKKLSYRVVFPLELKLINTVDNSDLEYSLFAVLV HVGSGPNHGHYISLVKSHNHWLFFDDENVEMTDESMVQTFFGSAQEFSGNTDNGYILFYE SLAEKS*
OsUBP4-2	XP_015647411.1	MATAATAQASASSSTASTRGSPAASSSSHSAVCLVPFRWWARVREEAPPEGGVRYAATAA ASPSSYYGLRLLHSFLHPDLVLRLERGGCRGTGAGAGGRSYALVPADELSRVLARQNSSL ALHNKHSFAEDSAGAYPLVLRISVRETSILTVKISKKDNPVENYKRAYKIFNIDSQPVHV WDFSGQTNLILMNEWNRSNHDCCHSELENILEVQVYAMSDSLTSKIGGTSKEYTEQSSAD VNDMDVDLSYGSFGRSSSHGLIGLENLGNTCFMNSSIQCLAHTSKLVDYFLGDYDRDINR TNPLGLNGELALAFGELLRRLWNTERKPVSPHHFKAKIACFAPQFSGFNQHDSQELLAFL LDGLHEDLNQVKCKPYEEAKDASGRPDKEVADE…
OsUBP6	XP_015622354.1	MPTVSVKWQKETFPGIEIDTSQPPVVFKTQLYTLTGVPPERQKIMVKGGILKDDADWSTL GVKDGQKLMMIGTADEIVKAPEKGPVFVEDLPEEEQVVALGHSAGLYNLGNTCYMNSTLQ CLHSVPELKSALLSYSDNVRGNGVDQASHNLTVATRNTFGELDQSVRPVAPLLFLQTLRK KYPQFAQQQNNVYMQQDAEECWTQLVYTLSQTLTSETSEPPAGQMKELFGIDLVSRVHCA ESGEESLERESVYSLKCHISHDVNHLHEGLKHGLKSELEKASPSLGRTALYTRESRINEL PRYLTVQFVRFFWKRESNQKAKILRKVDYPLELDVYDFCSDELKQKLQAPRQMLRDAENA KFGLKAQGKASSSKENEGSSSNAGESSSMDIDK…
OsUBP7	BAS74556.1	MVVRFEMVSIRVWVFFFTEMRWRFTKVWVLVACPVVCSSCSRTRMRRCWCQTRMLLLRDL SRWKVRFLYSGSTVENEQVPETSTSRFTWTIEDFSNHRKLYSDVFVVGGHKWRVLVFPTG NSVQSLSMYLDIADANEQPHGWSKYAQFSLAVINQLDSKYSLRKEAAHHFSTRESDWGFT SFMHLGDLYDPTKGYIVNDKCIIEAEVAVRKIVDFWNYDSKKETGYVGLKNQGATCYMNS LLQTLYHIPYFRKAVYHMPTTENDTPCGSIPLALQSLFCKLQHSDNSVSTKELTKSFGWD TVDSFLQHDVQELNRVLCEKLENKMKGTTVEGTIQQLFEGHHMNYIECINVDYKSTRKES FYDLALDVKGCSDVYASFDKYVEVERLEGDNKY…
OsUBP9	XP_015614374.1	MTIPSAEGFLHAASCLPCTAEEERDLVVALTREAEENVKDGDLRYLVSHSWWLNWQSYVG LIKPDENDADMLPQAPSRPGEIDNSKLVSEESSSIGDEPELQRTLREGDDYALVPQEVWR KLHEWYKGGPELSRRVICSSPTSRSYIVDVYPLRLKLFDGRDSLERIIRISRKAKVSELY SLVCSLLSVEQSKIDIWDFYQKTKGKKLINLNETVEEAQLMMDQEIIIEAKADDAWCSDL GTRSNNELALIPLEPSTSSFSIAGGPAFSNGFSSGFGSSFSQDNSFSPLLRDAEDGYSFS NGTKDDIHGLSGLHNLGNTCFMNSAIQSLVHTPPLVEYFLQDYSREINTENPLGLQGELA TAFGELLRKLWSAGRTSIAPRPFKTKLSRFAPQ…
OsUBP10	BAF22450.1	LSDGQNKIIITKDIACSNKKETVAPTLPNGKPVLFNGSPTANANVSPNNGVIENNQKAVA AVLTSVPAKNVSSPAPLSVPEVDHDGIERNQNSSLVPEITENGGPAIDTPTTAAPVDELV TSLNKKDFRNKPLLPHGLKNTGNICFLNSSLQALLSCWPFVQLLQNLRNQNIPKAGYPTL NAFIEFISQFDVLDDSNVKKDEKFATIASKSVIPSMFDTVLRNFTPDVPAGTASRPRQED AQEFLSFAMDRMHDELVKLNGNGSNSKEGMIVSSNDDDAWETVGKKNKSAIMRSQSFVPS ELTAIFGGQLQSCVKATGNKASVTVQPFRLIHLDIFPDAVQKLDDALRLFAAPESLEGYR TAAGKAGLVTARKSVKIHSLSKIMILHLKRFSY…
OsUBP12	BAF29812.1	MTMMTPPPIEQQQQEDEEMLVPHQELPAAAAVVADAVQPMEVVAQTEPANAAESQPPEDP QTSRFTWTIENFTRINGKKHYSEPFVVGGFKWRVLIFPKGNNVDHFSMYLDVADSVNLPY GWNRYAQFSLAVVNQIHPKYTIRKDTQHQFNARESDWGFTSFMPLSDLYDPSRGYLVNDT VVVEAEVAVRRMVDYWTYDSKKETGYVGLKNQGATCYMNSLLQTLYHIPYFRKAVYHMPT TENDMPSGSIPLALQSLFYKLQYSDNSVATKELTKSFGWDTYDSFMQHDVQELNRVLCEK LEDKMKETVVEGTIEQLFEGHHINYIECINVDYKSNRKESFYDLQLDVKGCSDVYASFDK YVEVERLEGDNKYHAEQYGLQDAKKGVLFLDFP…
OsUBP14	XP_015621518.1	MDLLRSHLHKVRIPEPGSRIHKDECCVSFDTPRSEGGLYVDMTSFLGFGREHVAWNYEKS GNPVYLHIVQRRKPEPDDEADRPLKKPTLLAIGVEGGFTDQEPEYDEAFEIVILPEFTSL PFPSIDLPEKVRIAVDKVILAESADRKQQLASWVADKKKVSAHAMDLKQLDNGVIVPPTG WKCSKCDKTENLWLNLTDGMILCGRRLWDGSGGNNHAIEHYEQTKYPLAVKLGTITADLE AADVFSYPEDDSVEDPLLAQHLSHFGIDFSSLQKTEMTTAERELDHNTNYDWNRIQESGK DAELLYGPGYTGLVNLGNSCYMASVMQVMFSTHPFISRYFEKQSLKAAFAIAPADPTLDL NMQMTKLAHGMLSGKYSVPNQEGQEGIHPRMFK…
OsUBP15	XP_015627057.1	MLQPRESDVPVLFVVFIVLPVIAYFLLGRWHDAVSKKARVSVLAQRAAEETFKVETMATP DVILPGPSLRPMPYMRSAPSARPEYHECATCHGPAKTRCSRCKSVRYCSGKCQIIHWRQG HKQTCQQWNGFGTSSSGGLPPTENTEQMPFLSNLNSPLRGSDVHLHDMDFDTMSEPSFVT TDSYNLDTSPFLSDRSNMNKPNQFLHTSENGAAIGSYEKNDYSIDGEVPSSEILSGNKGL NNSSGSGENCGNRDVIYPLNSVVHQPNNYAPEIRKRPKASITVYESDKGVYLTSDMISSG EGPYASAAESLQRSNSSGNVTGKGNMIHKKPPYPSGKVSSSQKSQEKVLTSHQYDGHEKN PHNKNEQRSTKTAVSTNSSLQGCNGISKAGASK…
OsUBP16	BAT08510.1	MASAALSLAVAVVAVAVAAVVAVARGALRRAAARREEVRRLARLAAVEAEVAEREAYCYA RGRGGVAGAPLWTVPEVASPREDEEEEEEEEAAAVELEMPAARQAEAAAAAAAVKGVCVV CRRPTTFRCKRCKGVKYCTFKCQISHWRQGHKDECHPPRVDARPDNITVVSSVKKGVGMY NSFEQSVKSSVEPAVEVNKSVAAVPELSEANLVSDGVDNERKKMRGQKASITAKVSEDVL DNNRIRSVDSSRLPTSGKACNIQDATVNENFSKTSAGSSSSRVERSTTSEPELNHSNKQA SGTDNLKSSRGLPSVSTVGTISSIHGSEKEAAMPNNRSLVKNIPRQQAAAKVVRHYPSEM TLFPYEHFVKLYNFDKVELRPFGLVNLGNSCYA…
OsUBP17	XP_015650572.1	MAEAAGSSSSSSASAVVVAVVIAVVVVVWVVVRRKVRRAAARREEVLRLTRLAQEESEMA EVECARAYYSELFPSVVHATEMVDEAAWGAPPAVVPAQAEAEAEMEARAQPQPQPPVGAK GVCAVCFRPTTFRCKQCKAVKYCSFKCQIAHWRQGHKNECRPPSTDANHDDVAELSVAKE RKIEQTSASEENIAETNTAATVKNLNDKTKDMPSEVLASVEVPDDDHSVSAVKLPQSSSQ VASLGSRKTESNMKPTTPVENGSYTKDLDEALVCRFQPSPPKISGSGSLINKESLIDSKK HQDCSQTSNSKKYADNNNAQAALPVAVEPKTSRTALHVEVGHSKTKAAGSDNIGVSKMVP SVLTVDKVSPVPGGRSVTPNSSKRADNIAERNS…
OsUBP18	XP_015625403.1	MARTARLLAAEDPPPPPAAAAERPRPAAAGSGLRSLSSAASGLWDRLSVLGAGVSKLEKA LGDHFPEGARYFGLENFGNTCYCNSVLQALYHCIPFREQLLEYYATYKNTEDSEDNLLTC LADLFSQITLAKKRTGVLAPKRFVQRVRKQNELFRSYMHQDAHEFWNFLVNDIIDILEED CRTANSSPETTPEEVSNGAANALANGARERPLVTLVHRTFQGILTNETKCLMCDTITAKD ETFFDLSIDVEQNSSLTSCLKSFFSTEILNGEDKFFCDKCSSLQEAHKRMKIKKAPHVLV IHLKRFKYVEQLSRHKKLSYRVVYPLELKLGSMSEDADCEYSLFAVVVHVGSSPNHGHYV SQIKSHGNWLSFDDDTVQISEESTLQTFYGSSR…
OsUBP19	BAF20157.1	SQGCQSKHWQSGHKFKCKQMKKSSPADKLSGGGEEDRNKLSGFGPISLVPARRKLNKVIF PYDEFLKLCNWRDLDYLPCGLLNCGNSCFANVVLQCLSCTRPLAAYLLGMDHSRECYKRH EDWCFLCELQCHIQRASESMHPFAPKNILSHLPNIGGNLGFGRQEDAHEFMRFAIDKMQS ACLDEFGGEKAVDPSTQETTLIQHIFGGRLQSQVQCTACGMVSNRYENMMDLTVEIHGDA DSLEECLDKFTAVEWLDGDNKYKCDGCSDYVKAQKRLTVYQAPNILTITLKRFQSGRFGK LNKRVTFPMKLDLTPYMSSTDGSDQYDLYAVVVHLDMLNASFFGHYICYIKNYRGRWYKI DDCKVMAVDEEEVHAQGAYMLLYSRRTARPRPL…
OsUBP22	BAS91319.1	LHPPIPAPLASHSRAHRLIPHIPRPDDHPVRAAAVPAPRRVPPHHALHSASLQPAALRVT ARSARPEIRREHSRAPPLLPLLLPHLLLVPHSTPALSLRRRLLPHQRRLQRLRLNIRRPP DRRRRRPRRALLRGVRGSGLRSGLRPRRRPRQVLLPPPPSASASPSPSPAAPRKRRRVEY RAWAPDPAEFALISSADPTTSASAAAPAGLRGLNNLGNTCFMNSVLQALLHAPPLRNYFL GDRHNRYLCPRQTPMRRRSAEANDKAACLACDLDEIYSAAFSGERTPYSPAKFLYSWWQH ASNLASYEQQDAHEFFISILDHIHENIKDDQHKSLAQGHGDCCIAHRVFSGILRSDVTCT HCGFTSTTFEPCMDISLDLDAGYNNSLGVANPK…
OsUBP23	NP_001403919.1	MMGEAEEGLMHRRIEFHAARRPPRAVEGAGGRFWVEILSPDADKAAVVAAARSEGLVRGL EKGEGSGGGIDPELRVARMYLRRIGAGLQNFGNTCYLNSVLQCLTYTEPFVAYLQSGEHM SSCRTIGFCALCALQRHVNSALQSTGKILRPVHIVRNLRCISRSFRISRQEDAHELMVSL LESMHKCCLPSGVPSGSPSAYEKSLVHRIFGGLLRSQVRCTTCSHCSNKFDPFLDLSLEI ANAATLVKALQHFTAEELLDGGEKQYNCEHCRQKVVAKKRFMIEKAPSVLTIHLKRFSPF NPRHKIDKKVQFQPTLNLKPYVSNPEGMEFKYSLYGVLVHAGWNTQSGHYYCFVRTSSGI WHNLDDNKVYQVREADVLRQKAYMLFYVRDRTR…
OsUBP25	XP_015640285.1	MAPAVQPPPSPPPPRRPRSGPPPGLKNLGNTCYLNSVLQCLASTPPLATFCLSFRHSNLC KKVLPNKDKECVFCVVERQISRLLRTEAGALDSPAKIIRCLPLFAEHFRWGRQEDAHEFL RYIIDACHTAGLRIRKRLPASNANGDAGEEEVRVQGPYMVMKETFGGALLSQVKCLTCKG ESNKTDEIMDISLDLPGSNSVADALARFFQPEILEGSNKYSCERCKKLTSARKQLFVLRA PKVLVIQLKRFEGINGGKINRNIEFKETLFLSDFMYNKNQDSLPVYNLFGSIVHSGFSPD SGHYYAYVKDAIGRWYCCNDSHISPSSSQDVLSEKVYILFYILSTKTQKPSTNGYSSSAA KSSNSNGNGISNATSNEPLKIPLVKQNGLCSSK…
OsUBP28	BAS96494.1	LHRRIEFHLARRSHSVVAVGGGGFRMETLNPDAGDRAAAGAAQGVGVAAGGEGEARRAEK GEVVGGGLDPELSVARIYLGRIGAGLQNLGNTCYLNSVLQCLTYTEPFAAYLQSGKHKSS CRTAGFCALCALQNHVKTALQSTGKIVTPSQIVKNLRCISRSFRNSRQEDAHELMVNLLE SMHKCCLPSGVPSESPSAYEKSLVHKIFGGRLRSQVKCTQCSHCSNKFDPFLDLSLDIGK ATSLVRALQNFTAEELLDGGEKQYQCQRCRKKVVAKKKFTIDKAPYVLTIHLKRFSPFNP REKIDKKVDFQPMLDLKPFISDSKGADFKYSLYGVLVHAGWNTQSGHYYCFVRTSSGMWH NLDDNQVRQVREADVLRQKAYMLFYVRDRVGNP…
OsUBP32	BAD08759.1	MDDEKRPRVGDTAESPRKSPRLVHRIPTTTDQAESGVGLKSLLGLIKNNPSKELDDPNAA SLGVIDVEKKAARPGDTAATALDVNDWWEKVVALQWMASVGGDCRARRCRHVLYGEDDIN LAIALIKTCDDTPMCNADNCGNTEGREISACLDCESRFCTTHGKWHASVNKHWVALVYKK PHVAYCFACEECYFIRTEHFGVVMDNEDDYFISLREEDEKGMRVDNVAGDHASGSVIGHA CPIKGIPNLGNTCYLNSLLQCLLVLGRLRAGILGLDAPLGLLGSSLRSLFDDADSVNNAG GLLDPEKLLACVRMLNPEFKGNGMHDSQEALCILRTGLDKEERAMKLSNMQAGAPSAVAP TVIDSIFGGQLSVTSSCKHCSVRSLSHDVFHDL…

## Sheet: Table S8
Table S8. The haplotype sequence of GmUBP7.
ID	Haplotype	Frequency	Sample
H0	T_T_T_A_A_T_A_A_T_C_G_A_T_A_T_T_T_G_G_C_A_A_C_T_G_A_T_T_G_A_T_A_C_G_G_GT_A_T_C_C_A_GA_T_G_C_C_T_A_T_C_T_G_G_G_T_A_G_C_G_C_A_C_G_A_A_G_C_A_T_A_T_C_G_C_A_C_A_C_C_C_C_G_T_A_T_CAT_A_G_A_T_T_C_A_G_C_A_T_C_TGAA_G_C_A_G_T_A_T_T_CCCAAACAAAGTGATTTA_A_C_G_T_T_A_T_A_T_C_G_C	0.552	2437
H1	C_T_T_A_A_T_T_A_T_A_A_G_T_A_T_T_T_A_G_C_A_A_T_T_A_A_T_T_G_A_T_G_C_G_G_GT_A_T_C_C_A_GA_T_G_A_C_T_A_G_C_A_C_G_A_T_A_G_C_G_C_A_C_G_A_A_C_C_A_T_A_T_C_G_C_A_C_A_T_C_C_C_G_T_A_T_CAT_A_G_G_C_A_A_A_A_C_G_T_C_T_A_T_A_C_C_A_C_T_CCCAAACAAAGTGATTTA_T_A_A_C_C_C_A_G_A_G_G_T	0.116	513
H2	T_T_T_A_A_T_A_A_T_C_G_G_T_A_T_T_T_A_G_C_A_A_T_T_G_A_T_T_G_A_T_A_C_G_A_GT_A_T_C_C_A_GA_T_G_C_C_A_A_G_C_A_G_T_A_T_A_G_C_G_C_A_A_G_A_A_C_C_A_T_A_T_C_G_C_A_C_A_C_C_C_C_G_T_A_T_CAT_A_G_A_T_A_C_A_G_T_G_G_C_TGAA_G_C_A_G_C_A_T_T_CCCAAACAAAGTGATTTA_A_C_G_T_T_A_T_A_T_C_G_C	0.038	167
H3	T_T_T_A_A_T_A_A_T_C_G_G_T_A_C_T_T_A_G_C_A_A_T_T_G_A_T_T_G_A_T_A_A_G_G_G_A_T_C_T_A_GA_T_G_C_C_A_A_G_C_A_G_G_A_T_A_G_C_T_C_A_C_G_A_A_C_C_A_T_A_T_C_T_C_A_C_A_C_C_C_C_G_T_A_T_CAT_A_C_A_T_A_C_A_G_T_G_T_C_TGAA_G_C_A_G_C_A_T_T_CCCAAACAAAGTGATTTA_A_C_G_T_T_A_T_A_T_C_A_C	0.025	109
H4	C_T_T_A_A_T_T_A_T_A_A_G_T_A_T_T_T_A_G_C_A_A_T_T_G_A_T_T_G_A_T_G_C_G_G_GT_T_T_C_C_A_GA_T_G_A_C_T_A_G_C_A_C_G_A_T_A_G_C_G_C_A_C_G_A_A_C_C_A_T_A_T_C_G_C_A_C_A_T_C_C_C_G_T_A_T_CAT_A_G_G_C_A_A_A_A_C_G_T_C_T_A_T_A_C_C_A_C_T_CCCAAACAAAGTGATTTA_T_A_A_C_C_C_A_G_A_G_G_T	0.024	107
H5	T_T_T_A_A_T_A_G_T_C_G_G_T_A_T_T_T_A_G_C_A_A_T_T_G_A_T_T_G_T_T_A_C_G_G_GT_A_T_C_C_A_GA_T_A_C_C_A_A_G_C_A_G_G_A_T_A_G_C_G_C_A_C_G_A_A_C_C_A_T_A_T_C_G_C_A_C_A_C_C_C_C_T_T_A_T_CAT_A_G_A_T_A_C_A_G_T_G_T_C_TGAA_G_C_A_G_C_A_T_T_C_A_C_G_T_T_A_T_A_T_C_G_C	0.018	78

## Sheet: Table S9
Table S9. RT-qPCR primer list.
gene name	Forward primer ( 5'-3')	Reverse primer ( 5'-3')
GmUBP7	TCGCTTCCCAAGCTAACAGC	AGCTGGCCTCTTTAATGCAC
GmUBP51	TTGCCAGAAGGTCCTCAACC	GCCACTTATAGCCCCCAACA
GmActin	CGGTGGTTCTATCTTGGCATC	GTCTTTCGCTTCAATAACCCTA
